# Supplementary material for: Poplar trees reconfigure the transcriptome and metabolome in response to drought in a genotype- and time-of-day-dependent manner
Source: BMC Genomics. 2015 Apr 21;16(1):329. doi: 10.1186/s12864-015-1535-z (PMC4437445; doi:10.1186/s12864-015-1535-z)
Supplement: Additional file 1: Table S1. — Original data matrix for all metabolites (n = 87). Table S2. Summary statistics for all metabolites (n = 87). Mean peak intensity values represented for all samples, wet samples and dry samples ± standard deviation. Relative abundance between water-deficit and well watered samples represented as log2 (fold-ratio); positive values indicate increased abundance in water-deficit conditions, whereas negative values indicate decreased abundance in water-deficit conditions relative to control conditions. p values for treatment (T) main effect as calculated per the factorial ANOVA; metabolites significant for treatment main effect denoted with an * (FDR < 0.05). Metabolite classes are as follows: AA = Amino Acid; C = Carbohydrate; P = Phenolic, SA = Sugar Alcohol, and NI = Not Identified. Table S3. ANOVA results: metabolite abundance. Significance: ***P < 0.001; **P < 0.01; *P < 0.05; . P < 0.1 Table S4. Pair-wise comparisons among genotypes for absolute magnitude log2 (fold-change) variation for the drouglht metabolome (n = 40). Bolded asterisks indicate significant differences according to Bonferroni’s test (P < 0.05). Table S5. Pair-wise comparisons among genotypes for absolute magnitude log2 (fold-change) variation for the drought transcriptome (n = 763). Bolded asterisks indicate significant differences according to Bonferroni’s test (P < 0.05). Table S6. GO term enrichment among transcripts that are significantly correlated with at least one metabolite. (A) For transcripts with increased abundance in water-deficit treated samples and (B) for transcripts with decreased abundance in water-deficit treated samples. Table S7. Pair-wise M:T Spearman correlation values for genotype AP-1006. [file 12864_2015_1535_MOESM1_ESM.xls]

## Sheet: Table S1
Table S1: Original data matri for all metabolome data (n=87).
	AP947.Wet.MD	AP947.Wet.MD	AP947.Wet.MD	AP947.Wet.MD	AP947.Dry.MD	AP947.Dry.MD	AP947.Dry.MD	AP947.Dry.MD	AP947.Dry.MD	AP947.Dry.MD	AP947.Dry.MD	AP947.Dry.MD	AP947.Wet.PD	AP947.Wet.PD	AP947.Wet.PD	AP947.Wet.PD	AP947.Wet.PD	AP947.Wet.PD	AP947.Wet.PD	AP947.Wet.PD	AP947.Dry.PD	AP947.Dry.PD	AP947.Dry.PD	AP947.Dry.PD	AP947.Dry.PD	AP947.Dry.PD	AP947.Dry.PD	AP1005.Wet.MD	AP1005.Wet.MD	AP1005.Wet.MD	AP1005.Wet.MD	AP1005.Wet.MD	AP1005.Wet.MD	AP1005.Wet.MD	AP1005.Wet.MD	AP1005.Wet.MD	AP1005.Dry.MD	AP1005.Dry.MD	AP1005.Dry.MD	AP1005.Dry.MD	AP1005.Dry.MD	AP1005.Dry.MD	AP1005.Dry.MD	AP1005.Dry.MD	AP1005.Dry.MD	AP1005.Wet.PD	AP1005.Wet.PD	AP1005.Wet.PD	AP1005.Wet.PD
M147T569_Malonic_acid	3.71462	3.87781	3.5988	3.95213	2.89077	3.10454	2.99755	3.13089	2.88492	3.40567	1.89726	3.52665	4.12703	NA	4.24161	3.09016	3.41024	3.11548	3.12634	3.19251	3.68551	3.10051	3.73716	3.04001	2.48202	3.09153	3.13819	3.10196	3.2474	3.33247	3.39102	3.62027	3.15431	3.30616	3.28458	3.22923	2.6867	2.68332	2.4067	2.83897	2.17836	2.33214	2.88978	2.71334	2.84769	3.79739	3.58136	3.41462	3.1822
M218T582_NI_Amino_acid	2.4298	2.78149	2.26378	2.23965	2.56553	2.45561	2.09866	2.18411	2.47602	2.03583	NA	2.28061	2.19156	1.59154	2.36294	1.47711	2.23678	2.26337	2.44559	1.97075	2.14292	2.36109	2.49447	2.42706	1.3602	2.36147	2.23575	2.10342	2.50802	2.56527	2.35167	2.93139	2.06614	2.46631	2.12544	2.67395	2.85843	2.60214	3.23294	2.56999	3.1998	3.09882	2.29847	2.18093	3.05709	2.23548	2.61877	2.02922	1.9344
M91T611_Benzoic_acid	2.76881	2.91946	2.92192	3.00004	3.09562	2.73391	3.33161	2.92412	3.0718	2.66262	NA	2.90739	3.12622	2.91175	3.17378	2.71259	2.92465	3.06093	2.85374	2.38194	3.05158	3.74629	2.49983	3.12769	3.07072	2.99969	3.30968	2.80966	3.06186	3.03065	2.65971	2.86829	2.9232	2.71779	3.22677	2.93527	3.09663	3.09515	3.07058	2.9578	3.47133	3.32267	2.81211	2.77752	3.02825	3.28326	3.03511	2.79789	2.5879
M116T627_NI_Amino_acid	2.82914	1.31997	2.67858	2.05726	1.27362	1.92972	1.21559	2.55641	0.738091	2.68201	NA	0.906701	1.83415	NA	0.665637	-0.318966	1.83597	2.44894	1.02606	0.474633	2.45969	2.50717	1.14854	2.05746	NA	2.58293	2.63902	3.38019	3.4356	3.05442	3.41274	2.86065	3.36274	3.02815	3.2501	2.33264	3.1616	2.88752	3.05141	2.84921	2.91857	3.00935	2.2912	3.41532	2.61156	NA	2.68066	2.17958	2.84044
M147T645_Thymidine.5..monophophate	3.46013	3.7943	3.68077	3.91398	3.24616	3.58931	3.19256	3.1918	3.10408	3.6369	NA	3.80658	3.63998	NA	3.59133	1.77404	3.35172	3.34192	3.70004	3.09105	3.81015	3.63203	3.84352	3.34589	NA	3.63525	3.63835	NA	NA	NA	NA	3.03332	2.98618	3.2852	3.13984	3.46166	3.03596	NA	NA	2.92275	NA	NA	3.27213	3.38736	2.67762	1.89881	3.55206	3.23778	NA
M256T666_L.Isoleucine	0.487002	1.0703	0.979768	0.654349	NA	0.308948	1.74052	0.214289	1.25349	0.352951	0.496682	NA	1.27355	0.851492	1.28846	-0.0795462	1.72478	1.55487	0.96237	0.0164998	1.37811	2.8371	1.15308	0.962129	1.08731	1.43577	1.79435	NA	0.730806	0.900406	NA	0.58268	0.0852407	0.741538	0.426122	0.851894	0.902968	0.393327	-0.239214	1.45368	1.93447	1.51967	1.18695	1.26703	0.399616	0.627594	1.28259	1.0416	0.549372
M142T667_L.Proline_1	1.1726	2.44876	1.37695	2.42742	NA	2.3269	NA	NA	2.16089	0.541675	NA	2.07854	1.25518	NA	2.40016	NA	1.68028	0.827951	2.2085	NA	1.40182	NA	0.887186	1.90434	NA	1.24173	0.0913837	0.564565	NA	2.46154	NA	2.09172	NA	1.33023	0.495074	2.35317	2.30075	2.14771	3.05742	2.19531	3.1917	3.04027	NA	0.826041	2.816	NA	1.66431	2.41554	NA
M174T677_Glycine	2.24127	1.99413	2.17939	1.87066	NA	2.12897	NA	NA	NA	2.24224	NA	2.39124	2.35494	NA	NA	NA	NA	0.965567	1.80672	NA	NA	NA	NA	NA	NA	0.439564	NA	2.17737	2.81765	2.68624	NA	2.77453	2.87754	NA	2.55549	2.2715	NA	2.45416	2.40328	2.46635	2.87182	2.83639	2.53467	2.63382	3.17776	NA	2.67767	NA	0.393864
M147T682_Succinic_acid	4.2008	4.35422	4.25781	4.43281	3.99172	3.78321	3.76457	3.85741	3.51794	4.01073	3.87005	4.05781	4.66769	4.56088	4.60242	4.06281	4.39342	4.31416	4.28472	4.23646	4.34201	4.1671	4.31508	4.00937	3.87747	4.04072	4.07082	3.95425	4.04772	3.94363	3.83084	3.83856	3.76904	3.88864	3.99044	4.01366	3.74199	3.19505	3.12897	3.55928	2.98209	2.65322	3.5468	3.6028	3.32748	4.15438	4.17757	4.1718	4.20826
M254T688_Catechol	2.93998	2.55499	2.66583	2.53563	2.59496	2.63767	2.7824	2.9891	2.63249	2.5117	2.53728	2.68718	3.20108	2.6866	3.02376	2.56084	3.35889	2.75158	2.40273	2.48432	3.08915	3.12316	3.06511	2.49149	2.51632	2.72756	2.83724	2.80808	2.77513	2.65955	2.79074	2.55575	2.5221	2.86088	2.6208	2.64317	2.76731	2.52858	2.66056	2.57618	2.75708	2.62701	2.76285	2.99595	2.57174	2.80105	2.82653	2.62126	2.82531
M147T704_Glycolic_acid	4.47425	4.41324	4.12331	4.38756	3.79735	3.72776	4.15459	3.84964	3.61763	4.15443	4.18744	4.21442	4.51345	5.18458	4.18454	3.60827	4.04121	3.88587	3.69126	3.81634	4.83809	4.26537	4.57924	3.83126	3.7975	3.80225	3.9285	4.17364	4.09257	3.83036	4.12437	4.06888	3.92971	3.93336	4.04513	4.01351	3.24128	1.61434	NA	3.59588	NA	NA	3.71686	3.84593	NA	4.06318	4.41912	3.95617	4.14363
M245T714_Fumaric_acid	3.59126	3.67927	3.51759	3.29767	3.12925	3.19615	3.05142	3.50558	2.73186	3.6711	3.35452	3.412	3.65053	3.57089	3.56097	2.91508	3.74983	3.28394	3.16694	3.19543	3.73874	3.42755	3.47786	3.21782	3.1339	3.25073	3.2589	3.63358	3.81978	4.52293	3.69865	4.02403	3.61908	3.7049	3.80153	3.8702	3.14001	3.10007	2.98886	3.90301	2.87403	2.71763	3.47401	3.56597	3.34661	3.68108	4.04493	4.06908	4.05033
M188T733_L.Alanine	3.299	3.51934	3.11151	3.33516	2.82941	3.13244	2.0465	2.94583	2.60414	3.45023	3.31007	3.40215	3.18435	2.83847	3.38176	2.43933	3.17092	2.46498	3.12309	3.05384	3.2406	2.91819	3.38699	3.17916	2.63897	2.67696	2.55451	2.92175	3.47213	3.59636	3.02786	3.64642	3.40039	3.6333	3.48038	3.60697	3.26141	3.54722	3.41416	3.45398	3.38349	3.39872	3.65225	3.60646	3.82897	3.08077	3.17937	3.29797	3.16817
M204T734_L.Serine	3.23609	3.85502	2.98807	3.4893	3.10389	3.36923	1.22796	3.24345	2.97855	2.5222	0.657722	3.75655	2.47852	NA	3.29934	NA	3.3085	0.812317	3.162	2.91314	3.1109	2.9391	3.62974	3.06881	NA	2.23612	2.25332	NA	3.68965	3.9183	0.369168	3.91706	3.64369	3.45411	3.34406	3.82997	3.57741	3.89666	3.65719	3.61385	3.71901	3.72382	3.91407	3.40505	4.07073	3.2347	3.54274	3.58467	NA
M247T748_Threonic.acid.1.4.lactone..2TMS...trans.	2.85411	3.15519	3.17505	2.87602	2.38852	2.77917	NA	2.74505	2.34995	2.99887	2.84576	2.69225	NA	NA	2.79164	2.67701	2.72774	2.89585	2.82261	2.95449	2.97584	2.72904	2.95111	2.42258	2.55076	3.02378	3.02337	2.76966	2.8314	3.00075	2.57466	2.78156	2.74543	2.81886	2.77902	2.94482	2.89784	2.3639	2.70586	2.74483	NA	2.36669	2.68453	2.83997	2.81264	3.07589	2.9716	2.92563	2.86728
M101T761_L.Threonine	NA	3.16369	2.86812	2.80016	2.98873	3.00348	1.5656	2.87124	NA	2.36108	NA	NA	NA	NA	2.85683	NA	2.86374	2.28287	2.89917	2.80654	2.60098	2.6734	2.8471	2.88332	NA	2.60335	2.4445	NA	3.63916	3.64134	NA	3.73021	3.46513	3.14974	3.31659	3.54676	3.29059	3.46498	3.54228	3.46982	3.5918	3.65635	3.52429	3.28586	3.77544	3.31115	3.40959	3.60837	2.91577
M179T804_Salicyl_alcohol	2.05741	1.50324	1.54699	1.71904	1.59639	1.43839	1.87379	1.27965	1.58205	1.41332	0.334421	1.84162	1.78647	NA	1.55191	0.723328	2.23767	1.56007	1.5157	0.515165	2.05073	3.03982	2.48914	2.1878	NA	1.80043	2.04818	NA	NA	2.42655	NA	1.14235	1.14758	2.1849	2.37241	1.9676	1.43631	NA	NA	0.547895	NA	NA	1.71116	1.85571	NA	1.12131	1.76684	0.328833	0.721041
M172T844_NI_Amino_acid	2.84471	2.84663	2.82453	2.7023	2.59794	2.69983	2.56616	2.67952	2.52602	2.79765	2.75903	2.67549	2.80237	2.82298	2.7259	2.77412	2.74014	2.83289	2.65261	2.78658	2.7302	2.79697	3.09334	2.51047	2.73815	2.86226	2.82279	2.63593	2.62966	2.60931	2.79086	2.51775	2.48092	2.34583	2.58073	2.61676	2.43242	1.95721	2.60568	2.46321	2.32041	2.28576	2.59546	2.75101	NA	2.83033	2.63347	2.65035	2.88259
M147T857_Malic_acid	5.11891	5.12893	4.99734	4.95039	4.95702	4.8724	4.87152	4.8882	4.85848	5.10369	4.99076	5.15915	5.15678	5.41446	5.24682	4.8107	4.91306	4.88626	4.80254	4.93208	5.48674	4.88738	5.31162	4.8605	4.83103	4.9286	4.93351	4.78682	4.8253	4.63688	4.82151	4.71255	4.75095	4.95643	4.81565	4.96839	4.39831	4.3767	4.60386	4.79748	4.35744	4.41995	4.84161	4.81575	4.83753	4.54865	4.85493	4.76976	4.96633
M233T886_L.Aspartic_acid	2.4165	2.63542	2.46876	2.57882	2.00512	1.93793	1.40587	1.77629	1.75267	2.5505	1.31104	2.35311	2.60733	2.668	3.1313	1.38686	2.41746	1.75716	2.19173	1.89479	2.89015	2.22085	2.84539	2.23499	0.957822	1.93185	1.98788	1.89206	2.48582	2.61735	1.70416	2.68431	2.55622	2.86711	2.5855	3.01785	2.32436	1.76581	1.87278	2.61991	1.86446	2.02365	2.71603	2.65518	2.4122	2.34914	2.7264	1.67526	2.1716
M156T888_Pyroglutamic_acid	3.88018	3.82471	3.56955	3.61222	2.95532	3.2288	2.35177	3.06497	2.59929	3.7942	3.62069	3.51956	3.75819	3.61198	3.9149	2.67192	3.5459	3.03907	3.47154	3.45295	3.93594	3.25094	3.83361	3.66799	2.85156	3.04491	3.09091	4.07729	4.06761	4.0003	3.97879	4.06526	3.89318	4.31449	4.03712	4.10861	3.48988	3.16602	3.91514	3.75224	3.72624	3.86731	3.90978	4.28475	3.92306	3.57894	3.39981	3.62714	3.9818
M174T892_Butyric_acid.4.amino.n..	1.47557	2.19096	2.24301	1.47223	1.19008	NA	1.04755	0.692459	1.42878	1.26943	0.411921	1.42342	1.70479	2.35146	2.62999	0.265524	1.85579	1.72976	1.50502	0.150452	1.61615	NA	1.52711	1.66129	NA	1.62585	1.67462	2.65836	2.93274	2.91536	1.67839	2.93997	2.84061	2.41338	2.6967	2.35415	1.78739	2.49693	2.17381	2.23241	2.91005	3.08735	2.30742	2.69965	3.02404	1.96483	2.77256	2.56119	NA
M292T913_NI_Organic_acid	1.93458	2.70732	2.56055	2.30986	2.36083	2.25631	NA	2.39925	-0.229345	2.62261	NA	NA	2.73162	3.12744	2.11148	2.22672	2.41561	2.41812	2.06443	2.37933	3.08392	2.65832	2.85614	NA	2.59914	2.60867	2.58687	2.54799	NA	2.3577	2.63878	2.54764	2.53961	2.66039	2.56216	2.26615	2.16244	1.90116	2.45869	NA	NA	2.28565	2.57478	2.8242	2.60769	2.43932	2.65279	2.4216	2.62923
M147T928_Threonic_acid	4.54634	4.55583	4.58149	4.62622	4.32616	4.21712	4.42385	4.35997	4.23962	4.5139	4.26732	4.45918	4.61386	4.45703	4.44754	4.18545	4.50309	4.32175	4.20362	4.37168	4.78921	4.47094	4.48838	4.17509	4.40258	4.43808	4.45124	4.08978	4.19688	4.07993	4.32121	4.21174	4.08447	4.17323	4.27636	4.28646	3.74286	NA	3.75479	3.76139	NA	NA	4.07426	4.18801	3.89968	4.40094	4.32401	4.03395	4.09018
M142T941_L.Proline_2	1.76485	1.75227	1.72842	1.55878	1.57952	1.51705	1.19671	1.40678	1.25684	1.5927	NA	1.27973	1.85992	1.10754	1.59789	0.897358	1.79468	1.60877	1.92273	1.00745	1.86957	1.86344	1.43434	1.92097	0.888271	1.89914	1.80114	0.472962	1.40066	1.62688	0.938185	1.65623	1.53044	2.12368	1.93721	2.00559	2.02965	1.2149	2.79143	1.67423	2.65905	2.40226	1.50387	1.96727	2.19977	2.142	1.56524	1.48713	2.07438
M306T949_NI	2.04909	1.99412	1.9873	1.59612	1.85419	2.03908	1.97634	2.15055	2.07495	1.97296	1.51654	1.72173	1.81017	0.721168	1.63556	1.83606	2.03379	1.80314	1.83006	1.62447	2.17285	2.08585	2.0936	1.85641	1.68876	2.30344	2.31711	1.92424	1.64011	1.54143	2.08379	1.65502	1.87773	2.28113	2.01198	2.34758	2.09333	1.7383	2.68473	1.68436	2.74912	2.65992	2.57951	2.55237	2.64608	1.89657	1.88006	1.52235	1.86997
M249T957_Glycerol	2.4326	2.78945	2.64913	2.5479	2.16969	2.5879	1.98403	2.15913	2.09526	2.80772	2.69661	2.43344	NA	2.40738	2.40989	2.50739	2.33655	2.38833	2.54069	2.78366	1.73161	2.24326	2.52787	2.11218	2.3895	2.53045	2.47307	2.46463	2.58324	2.71065	2.52537	2.36904	2.48756	2.31342	2.51187	2.4987	2.31054	2.25753	2.41344	2.25099	NA	2.3498	2.44319	2.4229	2.63448	2.75296	2.35474	2.6625	2.68178
M246T973_L.Glutamate	2.6444	3.63051	3.79479	4.01671	3.19942	3.24368	2.83465	3.47636	3.19116	2.74551	0.200225	3.47569	2.9068	3.12453	3.62816	3.03373	3.68305	2.90515	2.97583	2.26037	2.74806	3.34044	3.46596	2.79164	0.889304	3.05747	3.19559	3.58653	4.20453	4.35618	2.20644	4.0335	3.96104	3.26304	3.66412	4.16025	3.7922	3.90713	3.83866	4.08593	4.01548	4.06375	3.92772	3.60183	3.86172	3.62584	4.07805	3.91584	2.53585
M192T980_L.Phenylalanine	1.43107	3.0138	2.26828	1.00326	0.926689	0.664978	0.141692	NA	1.54018	1.79754	NA	1.71164	1.98256	NA	2.00555	NA	0.773184	1.58742	2.03822	NA	1.82	0.361042	1.27713	1.84956	NA	2.03932	1.84634	NA	NA	2.6616	NA	NA	0.384193	2.59881	NA	2.6706	2.95671	NA	3.42573	3.04342	3.34319	3.38248	2.83947	2.78897	NA	NA	0.511646	NA	NA
M221T995_NI	2.24758	2.30701	2.34529	2.02156	1.71547	1.69067	1.61954	1.83319	1.63902	2.02245	2.34317	2.07423	2.79401	3.1376	2.51425	1.93509	1.9946	1.95968	1.79443	2.13175	3.06202	1.98008	2.43643	1.9059	1.92718	1.94205	1.98425	2.01897	2.3669	2.40152	1.99177	2.297	2.29951	2.11713	2.56923	2.21731	1.89482	1.93736	2.29515	2.10259	2.1671	2.32203	2.01837	2.18621	2.2319	2.53336	2.28709	2.319	2.22692
M217T1015_NI_5C_sugar	3.50243	3.38986	3.31304	3.37268	3.09077	2.99543	3.39107	3.39148	2.77353	3.31368	3.11209	3.20933	3.96133	3.4249	3.41487	3.01402	3.52423	3.33517	3.01132	3.12069	3.52219	3.52793	3.36295	3.13554	2.83399	3.13906	3.33448	3.46382	3.4849	3.10358	3.89172	3.75313	3.40156	3.58877	3.74095	3.58438	3.18356	2.67	2.59178	3.01611	2.63716	2.29079	3.02597	3.1767	2.6572	3.2807	4.0326	3.76158	3.56458
M74T1019_NI_5C_sugar	2.29726	2.07669	2.05184	2.11416	1.94418	1.87772	1.87973	2.17089	1.78924	2.06992	1.32335	2.02466	2.80004	1.27509	1.94642	1.3519	2.11459	2.13077	1.72302	1.35496	2.53341	2.28109	2.32398	2.09113	1.25961	2.07161	2.24339	1.42384	2.67984	3.34373	1.63362	3.14842	3.04806	2.33689	2.53551	2.61541	1.0477	2.23969	1.42484	2.69257	2.13822	2.31464	2.26074	2.42695	2.65144	1.81047	2.5159	2.71027	NA
M200T1035_NI_5C_sugar	1.45008	1.45257	1.07316	1.1331	0.998565	0.840026	0.866402	0.961973	0.659947	1.29151	1.14493	1.18234	1.32706	1.08541	1.65624	0.822452	1.25578	0.927037	1.17441	1.19264	1.81323	0.799196	1.83011	1.71779	0.32865	0.890936	1.01195	1.194	1.91231	1.48673	1.13364	1.82788	1.509	2.3496	1.76782	2.05271	0.966308	0.506492	1.58508	1.68236	0.93328	1.08407	1.65918	2.17612	2.23312	1.16635	1.1613	1.4994	1.79284
M129T1048_NI_5C_sugar	3.48466	3.47084	3.51481	3.66341	3.33173	3.37956	3.41298	3.53665	3.26024	3.54717	3.49693	3.39425	3.61914	3.5867	3.68384	3.31404	3.56516	3.46735	3.34029	3.39722	3.63809	3.34472	3.4463	3.35617	3.44303	3.38498	3.49678	3.35628	3.40723	3.52688	NA	3.38916	3.34087	3.39519	3.40256	3.35911	3.31135	3.45467	3.63612	3.54715	3.70976	3.6805	2.74867	3.53362	3.51003	3.38275	3.3076	3.29879	3.28896
M217T1085_NI_5C_sugar	3.79539	3.83108	3.91292	NA	3.80677	3.77133	3.88754	3.73189	3.70827	3.68797	3.8646	2.16597	3.77419	NA	NA	3.87461	3.68038	3.65727	3.40214	3.81639	3.84833	3.84058	2.61704	2.74467	4.08913	3.95201	3.90815	3.71523	NA	3.55429	3.96809	NA	3.69729	3.887	3.60574	3.7962	3.85409	3.65655	NA	2.92001	3.84805	NA	3.77175	3.1703	3.71585	NA	3.75691	3.65051	3.6575
M333T1095_NI	2.53003	2.6146	NA	2.46034	NA	2.20882	0.939106	1.85497	1.67689	1.75048	2.44267	2.30274	2.55652	2.82194	2.09612	2.053	NA	2.33472	1.52228	2.36397	2.34108	1.49314	NA	2.12992	2.3443	2.46233	2.47505	NA	2.60849	2.61492	2.51685	2.5705	2.58177	2.65897	2.52434	2.70513	2.25525	2.18566	NA	2.43338	2.33432	NA	2.47406	2.62417	NA	2.63672	2.67374	2.52945	2.70233
M204T1132_Shikimic_acid	4.21965	4.52695	4.50575	4.44348	4.40148	3.98752	4.27341	4.13635	4.03689	4.01802	4.31332	4.42119	4.40669	4.6641	4.11721	4.31837	4.28345	4.21572	3.90938	4.21978	4.08151	4.22158	4.1268	3.78437	4.2156	4.04582	4.27463	4.67714	4.8778	4.69882	4.67872	4.49785	4.69189	4.4752	4.81777	4.62738	4.51225	4.19833	4.28859	4.35255	4.13561	4.19681	4.43355	4.6685	4.36423	4.81618	4.83159	4.57079	4.67582
M191T1139_NI	2.7492	2.59812	2.98012	2.64451	1.92611	1.62053	2.43897	2.23832	2.01479	2.2045	NA	2.30417	3.19497	NA	2.43259	NA	2.78317	2.79221	1.95487	NA	3.13654	2.75371	2.56172	1.97526	NA	2.7647	2.97258	3.5813	2.95985	3.30653	3.39839	2.50796	2.79199	3.62772	2.47261	3.29232	2.77413	2.20106	NA	2.91568	2.62662	2.67822	2.67804	3.43252	2.29696	2.96557	3.72093	2.56726	2.86494
M273T1143_Citric_acid	3.53663	3.71442	3.57971	NA	3.6441	3.48144	3.25115	3.67763	3.28031	3.8347	3.48794	3.33433	3.9487	3.72195	4.13542	3.80528	3.27581	3.57016	3.29054	3.6071	3.86501	3.38537	4.08103	3.56185	3.80727	3.85424	3.81843	2.91671	3.00584	2.7969	2.68837	2.73067	2.95994	3.21067	2.98927	3.2035	3.23681	2.85561	3.99503	3.19583	3.69737	3.7114	3.74247	3.70764	3.84917	3.11874	2.93984	2.91901	3.22498
M173T1167_NI	3.70866	3.74716	3.61953	3.60316	3.65356	3.54451	3.80824	3.78643	3.45429	3.69522	3.60262	3.54329	3.82153	3.52825	3.8051	3.62507	3.60545	3.83293	3.45036	3.62045	3.45088	3.64057	2.68407	3.79559	3.92711	3.6062	3.72542	3.46938	3.61326	3.68899	3.56861	3.48625	3.58495	3.47578	3.486	3.79526	3.74911	3.81174	3.31584	3.54148	3.56526	3.63711	3.70356	3.29335	3.48879	3.60169	3.72067	3.69252	3.54435
M345T1180_Quinic_acid	5.57483	5.58481	5.38619	5.52753	5.26284	5.14337	5.23563	5.29099	5.03551	5.37036	5.54472	5.55887	5.58105	5.96182	5.56909	5.51374	5.36852	5.19146	5.10079	5.40359	5.64288	5.38325	5.6538	5.01756	5.45353	5.31255	5.27664	5.50639	5.59567	5.47212	5.61338	5.48729	5.42616	5.39875	5.55943	5.42734	5.27231	4.95633	5.301	5.28006	5.082	5.1163	5.30993	5.40308	5.35135	5.59611	5.63419	5.54479	5.6646
M201T1190_Fructose_1	3.35268	2.61562	2.96606	3.24615	3.31823	3.1263	3.56114	3.20722	2.78772	3.51645	3.56203	3.28762	3.0865	NA	3.05994	2.77022	3.2123	3.09703	2.66858	3.09944	3.74423	3.32878	3.24092	3.11679	3.14557	3.02427	3.12124	3.54899	3.68899	3.53706	3.61999	3.5586	3.55535	3.62172	3.52521	3.49376	2.84243	3.08971	3.59189	3.61366	2.901	3.27784	3.59703	3.46875	3.01137	3.4614	3.46111	3.37606	NA
M364T1195_NI_6C_sugar	3.92131	3.79407	3.92086	3.6566	3.63379	3.28472	3.91706	3.73016	3.65468	3.98262	3.89252	3.90907	4.0529	4.00322	3.94837	3.55486	3.81574	3.97047	3.45392	3.63111	4.09037	3.81266	3.95282	3.69883	3.6564	3.89302	4.09979	4.12983	4.22806	4.16517	4.1971	3.98174	4.11667	4.15759	3.87626	4.07144	3.87323	3.87474	4.04293	4.14554	3.87658	3.98773	4.05402	4.17398	3.98432	3.8608	4.17885	4.22734	4.05097
M218T1196_Fructose_2	4.59895	4.2552	4.30498	4.4323	4.5136	3.88422	4.38288	4.47072	4.22789	4.46327	4.48232	4.47329	4.30701	4.49981	4.27202	4.08732	4.44675	4.35511	4.04395	4.14032	4.60141	4.56999	4.66857	4.27944	4.23996	4.30743	4.45259	4.60453	4.6815	4.60625	4.6594	4.8065	4.7576	4.58633	4.48194	4.73779	4.27336	4.32105	4.71936	4.52863	4.35168	4.44408	4.75595	4.7377	4.34275	4.66722	4.78523	4.53732	4.54716
M147T1210_Glucose_1	5.22145	4.86887	4.70695	5.39968	4.94338	4.82503	5.34399	5.03567	4.82844	5.10592	5.33528	5.21764	4.87473	5.48016	4.84869	4.30596	5.03287	4.59512	4.41596	4.81541	5.50622	5.28816	5.28773	5.01603	4.95883	4.69216	4.94312	5.45149	5.44798	5.27566	5.44277	5.4829	5.35382	5.40848	5.45784	5.40706	4.52142	4.55251	5.12537	5.09608	4.50378	4.85311	5.17461	5.12864	4.7164	5.44395	5.49805	5.39494	5.04031
M147T1224_Glucose_2	4.60428	4.20707	4.02819	4.80664	4.27905	4.15888	4.79319	4.1553	4.16731	4.52679	4.70836	4.55224	4.1787	4.8067	4.10674	3.59854	4.39878	3.93084	3.6703	4.13528	4.96032	4.7336	4.58333	4.3466	4.33515	4.04822	4.41696	4.90854	4.9125	4.68423	4.9074	4.91812	4.83375	4.9088	4.8633	4.90002	3.83232	3.9168	4.50224	4.4978	3.88706	4.19571	4.5641	4.5549	4.01938	4.87765	5.01616	4.78678	4.36873
M280T1229_L.Tyrosine	0.804295	2.08615	0.822065	0.555862	0.724802	-0.00646271	0.953204	0.449955	0.488332	0.490741	0.501711	0.613429	0.97227	0.1955	0.701092	NA	1.03669	-0.0222799	0.284031	-0.335019	2.36245	0.407268	0.716561	0.730953	NA	0.941958	0.979339	0.246446	1.76451	1.8384	0.0207733	0.985605	2.16035	0.924576	2.00987	1.12814	1.30219	NA	2.00016	1.89068	NA	-0.397854	0.914963	1.02123	NA	1.87695	1.22561	0.11702	1.6246
M217T1234_NI_Sugar_alcohol	2.99104	3.17223	2.9696	3.02486	2.84975	2.81639	3.01472	2.89196	2.69187	3.36756	3.01599	3.20186	3.37291	3.2168	3.34127	2.92054	3.06073	3.08511	2.86107	2.93959	3.52398	2.70043	2.37852	3.16412	2.73669	2.9692	3.1971	3.30644	3.33133	3.79374	2.93937	2.9208	3.40258	3.57945	3.27506	3.54795	3.49961	3.7039	3.24323	3.81612	3.70917	3.66522	3.72774	3.7748	3.61219	3.10308	2.74977	3.57208	3.73113
M332T1243_L.Ascorbic_acid	2.76514	2.94131	2.85982	2.58483	2.6138	2.52601	2.66902	2.97254	2.37349	3.30947	2.90453	2.6266	2.96278	2.98067	2.84856	2.84574	2.51697	2.93875	2.2694	2.80152	2.95617	2.94789	1.87877	2.53666	3.02479	2.81058	2.9168	2.96117	3.10286	3.08281	3.06464	2.84618	2.95701	2.93175	3.0134	2.95974	2.92526	2.67627	3.0592	2.88689	2.95544	2.94649	2.90863	2.99911	NA	2.92849	3.02368	2.89617	2.86424
M204T1305_Glucose_3	3.09386	3.00973	2.65616	3.55825	3.00688	2.83464	3.31213	3.22342	2.78653	3.06319	3.54653	3.24456	3.00253	3.66035	2.44933	NA	3.16646	2.67501	2.14284	2.90673	3.81765	3.54069	3.40008	3.08811	NA	2.63754	3.21475	3.66081	3.82382	2.98717	3.71467	3.79644	3.70374	3.83533	3.7069	3.84277	2.60074	NA	3.34557	3.2046	NA	NA	3.37112	3.44141	2.6707	3.72233	3.94957	3.67066	3.14335
M305T1348_Myo.inositol	5.25967	5.26166	5.20302	5.25374	5.19179	5.18614	5.2122	5.26519	5.03864	5.20443	5.34212	5.18514	5.20842	5.42692	5.3001	5.27865	5.22408	5.08154	5.01521	5.25566	5.35158	5.31912	5.48488	5.17795	5.34191	5.14088	5.16839	5.22031	5.24558	5.19849	5.23662	5.14606	5.13006	5.10327	5.15301	5.1238	5.16422	5.14864	5.27824	5.14747	5.23525	5.25396	5.29693	5.19105	5.25113	5.27317	5.18031	5.15233	5.1777
M73T1365_NI_6C_sugar	3.86792	3.79523	3.76643	3.74076	3.78953	3.66084	3.92574	3.84258	3.68215	3.89633	4.00486	3.79184	3.81774	4.20754	3.81473	3.77575	3.73949	3.70587	3.49745	3.76257	4.00179	3.87088	3.92863	3.73084	4.05279	3.8298	3.91237	NA	NA	3.93516	NA	3.80086	3.89239	3.8679	3.75859	3.87166	3.8306	3.71376	4.12282	3.83871	4.07879	4.07877	4.00426	4.08048	3.91445	3.54968	3.81638	3.88532	3.96047
M204T1411_NI	3.52558	3.65356	3.39405	2.24915	3.36551	3.23955	3.16266	3.33432	3.2319	3.41278	3.67184	2.97299	3.49424	3.98956	3.38226	3.49855	3.26953	3.39659	3.08644	3.17785	3.77148	3.40127	3.79798	3.52885	3.60451	3.48964	3.51635	NA	3.35348	NA	3.46697	3.20022	3.33754	3.48582	3.21083	3.45184	3.61766	3.49534	3.80276	3.25561	3.8013	3.84856	3.58122	3.6697	3.5194	NA	3.26803	3.22319	3.41324
M204T1442_NI	2.57927	3.09255	2.97997	2.88403	3.31124	3.15209	3.17437	3.38954	3.35812	3.38261	3.50649	2.89359	3.04844	3.36065	2.83918	3.11072	2.99057	2.92222	2.71427	2.9933	3.37316	3.1943	3.34432	3.06942	3.73256	3.48361	3.51332	NA	3.2163	2.38011	3.18469	3.13573	3.23332	3.37626	3.13791	3.34058	3.36988	3.28344	3.31693	3.38249	3.23828	3.29754	3.30487	3.49632	3.07588	3.20613	3.13981	3.10074	3.1928
M204T1480_NI	2.84725	2.95763	3.05519	3.07961	2.80214	2.73724	2.86663	2.97988	2.56203	2.9259	3.00754	2.7982	3.05907	2.80914	3.01776	2.91754	2.9374	2.97268	2.62193	2.874	2.89382	2.88439	2.84981	2.78628	3.15943	2.90041	3.04912	2.55562	2.68696	2.48032	2.85051	2.4989	2.48358	2.68587	2.36397	2.66899	2.62774	2.61363	2.65342	2.6845	2.4349	2.70465	2.56732	2.67645	2.36606	2.7234	2.70232	2.53674	2.59481
M204T1529_Melibiose	4.3199	4.4721	4.31991	4.17227	4.48185	4.27759	4.5912	4.44921	4.49219	4.44694	4.50488	4.42026	4.51219	4.80732	4.33044	4.49847	4.18058	4.2373	3.9896	4.2954	4.44208	4.22691	4.63581	4.48029	4.63365	4.4838	4.57479	4.7407	4.67527	4.45926	4.74352	4.3105	4.4394	4.57385	4.26902	4.58128	4.64768	4.53518	4.75227	4.49007	4.74015	4.7689	4.63994	4.80469	4.55296	4.39984	4.49836	4.37173	4.52705
M217T1530_NI	3.00324	3.74955	3.62682	3.275	3.69423	3.48924	3.7783	3.39154	3.63375	3.76329	3.83528	3.64373	3.80649	4.04697	3.50153	3.73572	3.53191	3.58367	3.23681	3.62367	3.69095	3.40158	3.90947	3.56911	3.64882	3.74437	3.85282	3.94896	3.15619	3.75274	3.95163	3.6258	3.7141	3.81625	3.24414	3.82417	3.85399	3.77766	3.21564	3.75549	3.97125	3.29978	3.85131	4.0179	3.78362	3.30508	3.76543	3.69564	3.80938
M91T1539_NI	2.60761	2.75157	2.66631	2.32921	2.37924	2.64768	2.95567	1.99516	2.74977	2.70914	2.97735	2.52079	2.59204	3.17879	2.51153	2.94406	2.33091	2.66486	2.06926	NA	2.83544	1.96734	3.03503	2.89974	3.29076	2.99021	3.02619	2.63792	2.7102	NA	2.85063	NA	2.58414	2.54377	NA	2.56037	2.69989	2.58683	2.97781	1.91512	3.01184	3.07891	1.71617	2.12145	NA	NA	2.18726	NA	2.54578
M204T1542_NI	2.85141	3.48153	2.98278	2.65976	3.46546	3.30092	3.03847	3.25279	3.42642	3.16719	3.36569	2.88083	3.42739	4.35375	2.9672	3.41583	3.03808	3.12838	2.87978	3.14683	3.6117	3.16629	4.06707	3.92954	2.9229	3.60656	3.57274	NA	NA	NA	NA	1.87059	2.67822	3.03357	2.135	2.51721	3.47731	3.11918	3.23987	2.7017	3.25445	3.44575	2.68539	3.04461	NA	NA	2.81751	NA	NA
M261T1575_Maltose	2.27835	2.3655	2.39288	2.02393	NA	2.17007	0.912674	2.44061	1.92314	2.5444	2.53594	1.81763	2.25627	2.61275	2.50749	2.42103	2.21257	2.20927	-0.0966965	2.19131	NA	2.09766	2.34683	1.99198	2.58616	2.39788	2.42818	2.84133	2.8776	2.88457	2.97889	2.53543	2.59696	2.68511	2.40973	2.76443	2.72874	NA	2.79761	2.72007	2.5679	2.69955	2.7968	2.97261	2.65926	2.81032	2.75015	2.69734	2.76511
M105T1602_NI	2.96994	3.03362	2.6549	2.47225	2.59035	2.417	2.61012	2.6871	2.35406	2.95161	3.11221	2.91854	2.92749	3.1846	2.98451	0.91856	2.4487	2.58901	2.23195	2.69003	3.09133	2.63159	3.14657	2.94561	2.81242	2.55938	2.68747	3.34815	3.35929	3.26547	3.45649	3.13284	3.15102	3.30227	2.86263	2.9998	3.32053	3.21379	3.29843	3.32619	3.31084	3.27641	3.44766	3.52765	3.18194	3.33737	3.18592	3.05221	3.38837
M361T1617_Salicin	4.17792	4.43447	4.31095	4.05744	4.52022	2.78315	4.70688	4.50908	4.1893	4.13648	4.27405	4.05151	4.58808	4.36791	4.6204	4.44176	4.81252	4.56111	3.57191	4.11772	4.28477	5.19071	4.15579	4.31042	4.76656	4.38272	4.84514	4.86654	5.01801	4.90491	4.78256	4.43721	4.70363	4.632	4.54786	4.61549	4.67609	4.63412	5.01268	4.72031	5.09127	5.09906	4.63811	4.94021	4.61994	4.94685	4.82167	4.44654	4.5542
M219T1659_NI	2.44705	2.49044	2.45279	2.47616	2.42682	2.39082	2.54682	2.43638	2.24596	2.5556	2.54368	2.33609	2.55159	2.6963	2.59326	2.48888	2.38991	2.35091	2.08622	2.39447	2.70784	2.40031	2.68443	2.31848	2.7792	2.54476	2.60688	2.54823	2.70588	2.6331	2.82837	2.36693	2.5065	2.66802	2.35934	2.65593	2.60524	2.84553	3.17888	2.93406	2.9252	3.05991	2.95232	3.03744	2.66554	2.57043	2.591	2.39697	2.76297
M204T1673_NI	2.72752	2.69466	2.82753	2.48596	2.99102	2.88129	2.75909	3.13319	2.71886	2.6134	NA	2.42605	3.12022	NA	2.80081	NA	2.92118	2.58823	1.98736	NA	2.95762	2.23882	NA	2.75273	NA	2.76917	3.11523	NA	3.41922	NA	3.44727	3.00203	3.11666	3.21463	NA	3.20478	3.2019	3.05275	3.33922	2.64065	3.29676	3.36449	3.33848	3.39642	3.14425	3.35033	3.25254	3.06379	2.98119
M236T1674_Adenosine	1.85623	2.16656	2.16451	2.3282	1.97562	1.67835	2.12611	2.24337	1.71658	1.88306	1.96737	1.71084	2.3444	0.974455	2.32591	1.16243	2.27141	2.13027	1.59478	1.55835	1.61362	2.383	1.79406	1.76868	2.17584	2.12158	2.34073	2.71897	2.85332	2.81016	2.90012	2.51751	2.57952	2.7301	2.45638	2.74095	2.79705	2.43619	2.78615	2.49048	2.82559	2.7567	2.46784	2.58689	2.41895	3.01462	2.8405	2.65427	2.51462
M294T1683_NI	2.6965	2.76296	2.80469	2.52137	2.72626	2.45695	2.15955	2.91762	2.57848	2.86446	2.91491	2.40843	2.78625	2.71943	2.75212	2.93731	2.59881	2.63665	1.77641	2.71261	2.66775	2.81954	2.60764	2.36604	3.19544	2.89327	2.99224	1.22035	1.62241	NA	0.851109	1.19191	1.23126	1.67486	0.968009	1.6693	1.41437	NA	NA	1.18836	NA	NA	1.15547	1.49974	1.0529	NA	1.66737	1.12712	0.827551
M361T1693_Sucrose	6.02734	5.99088	5.91408	5.90499	5.87803	5.87161	5.92553	6.03283	5.80905	6.10414	6.27238	5.97642	5.88267	6.18413	6.02341	6.01798	5.94419	5.77583	5.68501	6.04788	6.22088	6.03216	6.24229	5.91685	6.18744	5.94311	5.94365	6.16259	6.16636	6.07883	6.1958	6.05029	6.07883	6.05921	6.03524	6.03748	6.02018	6.15972	6.18442	6.16623	6.17229	6.22107	6.03504	6.13787	6.13298	6.0745	6.01173	6.00295	6.04065
M356T1719_NI	2.53807	2.64422	2.59173	2.40988	2.6397	2.26979	2.66485	2.57765	2.37215	2.74471	2.83698	2.54952	2.68453	2.80237	2.68235	2.80714	2.42445	2.62836	2.05258	2.50704	2.61748	2.74961	2.79638	1.95037	2.99035	2.72047	2.857	2.77182	2.844	2.8057	2.87545	2.44669	2.51469	2.68904	2.38335	2.55017	2.66946	2.73033	2.9508	2.64719	3.06039	3.17013	2.62308	2.96508	2.67154	3.01407	2.91211	2.66713	2.70337
M370T1763_NI	1.35999	1.5434	1.63072	0.859791	1.55173	1.24949	1.09521	1.3651	1.2018	1.68739	0.536911	1.24869	1.57271	1.62396	1.57528	1.82086	1.34194	1.5399	0.858448	1.6599	1.55108	1.65618	1.50405	1.16648	1.95453	1.52692	1.67332	NA	2.07288	1.95068	2.21785	1.40231	1.765	1.94391	1.18349	1.98819	2.05609	1.91815	2.35096	1.92224	2.3729	2.40432	2.0594	2.31736	2.10759	1.80196	1.64936	1.26592	1.99235
M217T1771_NI	3.01346	2.66249	2.80409	2.83497	3.0514	2.62632	2.88817	2.81837	2.78898	3.21109	NA	2.616	3.01113	NA	3.04813	NA	2.25172	3.0664	2.545	NA	3.07326	2.79072	2.0961	2.77535	NA	3.30495	3.33172	NA	NA	NA	NA	2.12175	2.69949	2.94172	NA	3.26209	3.05428	NA	NA	3.35564	3.98606	NA	3.17536	2.88636	2.92781	NA	2.8509	NA	NA
M355T1780_NI	3.00057	3.18606	3.03146	2.63669	2.93864	2.71063	2.93546	3.04285	2.93089	3.24685	3.34949	2.91139	3.18257	3.40129	3.19866	2.99202	2.85615	2.957	2.40544	2.96673	3.28094	2.97618	3.37609	2.77486	3.36653	3.22772	3.33715	2.78529	2.92124	2.83639	2.88709	2.50958	2.65469	2.89836	2.51671	2.87154	2.77676	2.79652	2.88503	2.83637	2.87621	2.89122	2.60502	2.90736	2.75154	2.76488	2.70567	2.69697	2.90726
M368T1807_Catechin	3.5074	3.60804	3.45323	3.56915	3.47297	3.29246	3.85301	3.89896	3.23558	3.33768	3.61366	3.15552	3.35153	3.31894	3.10979	3.76721	3.26222	3.29378	2.86047	3.46016	3.2125	3.47931	3.36793	2.93698	3.98156	3.52957	3.6977	3.04454	3.13205	2.64482	3.2464	2.72196	2.99452	2.92567	2.85367	3.02184	3.20786	3.0416	3.14145	2.62413	3.11865	3.30662	2.90585	2.94135	2.94503	3.17519	2.95723	2.85387	2.72852
M461T1841_NI	1.82829	1.8624	2.02512	1.6787	0.447067	1.4256	1.56174	2.21492	-0.0346068	0.965415	2.12927	1.5318	2.00999	2.25497	1.38664	1.85511	1.69674	2.06839	1.31772	1.93487	1.96823	1.8295	1.92114	1.30181	2.09111	1.1382	2.0835	1.79385	NA	0.649857	1.62905	1.39951	0.760592	NA	0.526669	0.762593	1.16165	1.86099	1.74495	1.80833	NA	1.96735	1.49462	1.8543	1.86943	1.68162	NA	NA	NA
M456T1869_NI	0.767024	0.587195	-0.967476	0.596087	0.812937	0.18271	-0.3052	0.857867	-0.209898	1.09671	0.655754	0.453615	0.829481	0.597905	0.211405	0.513708	0.762605	0.00501504	-0.136525	NA	0.920918	0.392102	0.706686	-0.422628	0.344876	0.741522	0.468622	1.89684	2.09175	0.376601	2.18348	1.74553	1.90651	1.58492	1.89234	1.71885	1.93634	1.81356	2.51452	1.66964	2.63739	2.48094	1.83278	2.16039	2.11912	2.16482	2.2548	1.78204	1.52835
M204T1876_Galactinol	3.55212	3.4336	2.78195	3.47509	NA	3.66145	3.98094	3.83205	3.5363	4.17777	4.32392	3.58288	1.81439	NA	1.94291	NA	1.74434	2.86706	NA	NA	3.53533	3.06483	2.46424	2.4626	NA	2.74024	3.19071	NA	3.59363	NA	3.65428	3.36519	3.55431	3.66561	3.30994	3.64746	NA	3.48742	4.09256	3.75964	3.91576	3.96789	4.10179	4.17503	3.6613	NA	1.26629	NA	NA
M396T1886_NI	2.59069	2.83137	2.80369	2.93986	2.39531	2.38314	2.60207	2.88103	2.189	2.96925	2.90998	2.37877	3.01074	2.88387	2.968	2.54898	2.6798	2.6094	2.03307	2.56032	2.56744	2.51233	2.55773	2.24144	2.92728	2.67788	2.87082	2.66787	2.78091	2.67909	2.68594	2.32749	2.51493	2.63146	NA	2.57276	2.50459	2.64067	2.81085	2.86175	2.94434	2.91236	2.45835	2.78517	2.62225	2.98536	2.69327	2.36764	2.57115
M560T1902_Kaempferol	1.9771	2.14524	2.31249	2.23344	0.259244	1.41929	1.78101	2.33512	0.983476	1.72957	1.96188	1.13712	2.23638	2.16196	2.22921	0.83138	1.77543	1.36287	-0.640302	1.77432	1.5723	1.8187	1.62554	0.187323	1.85025	1.1319	2.087	1.82753	2.00896	2.36802	2.2189	1.78879	1.95101	2.5316	1.77325	2.33504	2.05092	1.6019	2.14593	2.2127	2.45162	2.47599	1.89434	2.14346	NA	2.40853	2.22046	1.87101	2.0005
M204T1938_Digalactosylglycerol	3.55797	4.08152	4.02286	3.55782	3.85448	3.76734	3.8572	4.04359	3.65723	4.08542	4.13409	3.73734	3.94632	3.96362	3.85932	4.10581	3.76968	4.01274	3.54107	3.98519	3.93731	3.9441	3.89227	3.46453	4.25575	4.0157	4.08286	3.95807	4.03168	3.86645	4.12556	3.53407	3.81507	4.03432	3.56988	4.02783	4.04034	3.89108	4.43286	3.92846	4.22047	4.33854	4.16408	4.24247	4.04313	3.99831	3.95326	3.73595	3.89109
M648T1955_Quercitin	2.68028	2.94296	3.08212	2.8238	1.01891	1.99752	2.41931	3.25045	1.84811	2.53428	2.46333	1.44211	3.07546	2.84503	3.10662	2.29491	2.65561	2.31434	0.842774	2.70963	2.77303	2.91616	1.85683	0.61389	2.84497	2.36095	2.5453	2.62622	3.13025	3.09403	3.22842	2.76912	2.68583	3.36614	2.28819	3.1367	3.08711	2.30328	2.91169	2.91429	3.16409	3.23407	2.67139	2.68606	2.34379	3.35305	3.06446	2.81196	2.67576
M373T1980_NI	4.81475	4.86301	4.84148	4.971	4.96828	4.87277	5.13392	5.12059	4.76164	4.88173	5.01872	4.41503	4.98814	4.50582	4.98334	5.12001	4.92878	4.71205	4.43508	4.976	4.35454	4.86598	4.49803	4.45511	5.26368	4.86302	4.85977	4.36495	4.45051	4.18788	4.69647	4.14984	4.07449	4.41639	3.97343	4.4104	4.58745	4.06291	4.1665	3.98352	4.20679	4.27473	4.39197	4.49081	4.11777	4.44566	4.60065	4.18687	4.05635
M253T1990_NI	3.79982	3.49267	3.50989	3.50824	3.26625	3.15929	3.21438	3.31441	3.06508	3.50972	NA	3.58007	3.76137	3.85895	3.81585	NA	3.73394	3.55866	3.10926	2.84707	3.97996	3.38989	4.18232	3.41453	3.54494	3.60186	3.36339	NA	3.4096	2.54933	NA	2.66159	2.83539	3.30792	3.07224	3.2718	3.49094	2.9298	NA	3.49856	3.38956	3.42618	3.17047	3.30416	3.43187	3.59084	3.35807	3.68054	3.67278
M388T1995_NI	3.41806	3.57444	3.60128	3.50952	3.72131	3.39795	3.76748	3.83619	3.51282	3.64734	3.72185	3.12564	3.61132	3.46521	3.57559	3.88115	3.48337	3.52155	2.93171	3.70341	3.25815	3.62365	3.43885	2.93086	3.90263	3.5311	3.68304	4.03684	4.05439	3.86114	4.0896	3.69872	3.82573	3.97427	3.60103	3.84369	3.99885	4.0309	4.04592	4.05809	4.11344	4.19132	3.89204	4.04172	3.84018	4.27839	4.02426	3.77825	3.85712
M361T1997_NI	5.38097	5.34041	5.26908	5.38539	5.52288	5.40955	5.58723	5.54903	5.35131	5.31518	5.60276	5.24266	5.33129	5.50819	5.43287	5.67477	5.27607	5.10028	4.9884	5.53041	5.41947	5.32611	5.52217	5.1009	5.7597	5.30787	5.32449	5.60949	5.64079	5.43814	5.70639	5.41316	5.35269	5.45243	5.32667	5.38018	5.56598	5.40766	5.52943	5.34728	5.53506	5.54238	5.52655	5.47863	5.42653	5.65553	5.56548	5.54347	5.50021
M476T2051_NI	2.39128	2.68074	2.82319	2.35727	2.82599	2.50543	2.89204	3.09025	2.67883	2.7931	2.88802	2.04244	2.74468	2.49791	2.48292	3.10597	2.56532	2.74208	1.85314	2.908	2.75946	2.74194	2.43049	2.08691	3.39286	3.02875	3.06645	3.1031	3.27483	2.86229	3.3559	2.79505	2.87157	3.04929	2.7738	2.98414	3.09769	2.75244	3.25797	2.72501	3.272	3.24862	2.81827	3.18587	2.81475	3.12661	3.09151	2.97648	2.78501
M523T2058_NI	1.5155	2.02869	2.17676	NA	1.1217	0.410047	NA	2.39218	1.45415	2.14918	1.89243	0.832036	2.1255	NA	1.75944	2.37297	-0.267111	1.36008	0.897508	1.95468	0.762506	1.8134	1.74716	1.34494	2.47788	2.26694	2.26047	2.33265	2.43743	1.89125	2.5835	1.86145	NA	2.12046	1.74458	1.95587	2.2858	2.10214	2.3309	2.1257	2.34281	2.31286	1.90527	2.3024	1.9476	2.44773	2.28073	2.14301	1.87502
M361T2065_Raffinose	NA	3.47058	NA	NA	3.70659	3.83684	3.94148	4.01525	3.79725	4.31758	4.46612	3.15779	2.59637	NA	2.4603	3.74795	2.11387	NA	1.61771	NA	4.21379	NA	4.01406	2.4082	4.13227	NA	3.82642	4.23116	4.2826	4.17228	4.37791	3.94677	4.30549	4.34115	4.05074	4.27492	3.7833	4.42431	4.97092	4.37706	4.86727	5.12957	4.41601	4.78766	4.52742	NA	2.56702	NA	NA
M469T2109_NI	2.7138	2.83798	2.88935	2.54252	2.67862	2.58977	2.94244	3.08855	2.5122	3.06703	3.10937	2.24114	2.96933	2.77614	2.78525	3.29073	2.74818	2.77614	2.117	2.98611	2.67445	2.80515	2.76872	2.26706	3.44236	3.00658	3.11247	3.12105	3.27367	2.85885	3.44044	2.81594	2.94152	2.9842	2.70895	2.93483	3.14315	2.77827	3.00569	2.71264	3.12226	3.04346	2.8445	3.0516	2.76091	3.08423	3.10616	2.89535	2.87882
[truncated: 132 more columns]

## Sheet: Table S2
Table S2 Summary statistics for all metabolites (n=87).
Peak ID	Metabolite	Class	Mean Peak Intensity			Mean Peak Intensity (Wet)			Mean Peak Intensity (Dry)			Relative Abundance [log2(Dry/Wet)]		ANOVA: T- main effect Padj-value
M236T1674	Adenosine	N	526.56	±	396.21	530.53	±	291.57	522.8	±	476.15		-0.02	0.137
M233T886	Aspartic Acid	AA	296.28	±	294.07	367.67	±	307.16	228.74	±	265.49	↓	-0.68	0.031
M91T611	Benzoic Acid	OA	1504.38	±	1508.1	933.98	±	470.81	2043.78	±	1906.32	↑	1.13	<0.001
M174T892	Butyric_acid-4-amino-n-	OA	259.23	±	257.53	275.43	±	250.97	243.59	±	264.24		-0.18	0.747
M368T1807	Catechin	P	3100.35	±	3708.64	2267.45	±	1948.34	3888.47	±	4693.49		0.78	0.099
M254T688	Catechol	P	700.87	±	436.49	590.17	±	324.87	804.35	±	499.59	↑	0.45	0.004
M273T1143	Citric Acid	OA	3139.68	±	3234.99	2001.96	±	1982.64	4215.57	±	3787.82	↑	1.07	<0.001
M204T1938	Digalactosyl glycerol	C	10637.3	±	5037.56	9721.96	±	4424.63	11503.5	±	5438.51		0.24	0.054
M201T1190	Fructose (1)	C	2337.75	±	1439.97	2371.92	±	1296.96	2305.45	±	1569.73		-0.04	0.054
M218T1196	Fructose (2)	C	26732.9	±	11715.4	28234.8	±	11885.5	25311.8	±	11434.5	↓	-0.16	0.017
M245T714	Fumaric Acid	OA	5625.59	±	5424.24	8033.48	±	5934.25	3271.21	±	3570.98	↓	-1.3	<0.001
M204T1876	Galactinol	SA	4802	±	4877.83	3830.27	±	4678.58	5484.84	±	4929.92	↑	0.52	0.001
M147T1210	Glucose (1)	C	134387	±	85206.1	143567	±	89261.8	125700	±	80703.2		-0.19	0.054
M147T1224	Glucose (2)	C	34712.4	±	25603.8	37184.5	±	26974.8	32347.8	±	24130.4		-0.2	0.072
M204T1305	Glucose (3)	C	2546.2	±	2145.51	2701.56	±	2202.67	2386.91	±	2087.23		-0.18	0.091
M249T957	Glycerol	C	332.42	±	162.5	396.9	±	177.12	265.63	±	112.71	↓	-0.58	<0.001
M174T677	Glycine	AA	292.85	±	258.59	259.5	±	193.18	326.21	±	308.75		0.33	0.16
M147T704	Glycolic Acid	OA	13524.1	±	14317.9	15219.8	±	16771.1	11627.7	±	10743	↓	-0.39	<0.001
M560T1902	Kaempferol	P	196.31	±	268.07	198.54	±	244.28	194.14	±	290.83		-0.03	0.064
M188T733	L-Alanine	AA	2307.59	±	1629.8	2309.35	±	1539.03	2305.93	±	1719.63		0	0.971
M332T1243	L-Ascorbic Acid	OA	1109.39	±	1258.76	1270.89	±	1608.13	958.55	±	787.16		-0.41	0.315
M246T973	L-Glutamate	AA	4966.54	±	4526.05	5672.66	±	5243.92	4283.69	±	3601.94		-0.41	0.873
M256T666	L-Isoleucine	AA	40.75	±	102.79	7.28	±	7.62	72.68	±	136.36	↑	3.32	<0.001
M192T980	L-Phenylalanine	AA	492.51	±	575.02	397.35	±	343.92	570.23	±	703.82		0.52	0.611
M142T667	L-Proline (1)	AA	237.69	±	309.25	227.17	±	293.06	248.39	±	327.21		0.13	0.777
M142T941	L-Proline (2)	AA	81.42	±	105.25	64.04	±	50.53	97.65	±	136.4		0.61	0.274
M204T734	L-Serine	AA	3834.39	±	3110.6	4211.38	±	3479.9	3482.2	±	2696.85		-0.27	0.708
M101T761	L-Threonine	AA	1600.57	±	1258.74	1836.06	±	1331.99	1396.48	±	1162.23	↓	-0.39	0.031
M280T1229	L-Tyrosine	AA	25.64	±	40.2	28.51	±	42.27	22.8	±	38.11		-0.32	0.473
M147T857	Malic Acid	OA	78173.3	±	38224.2	81451	±	31450.1	75071.9	±	43626.8	↓	-0.12	0.004
M147T569	Malonic Acid	OA	2569.28	±	2729.46	3884.8	±	3228.15	1298.1	±	1157.31	↓	-1.58	<0.001
M261T1575	Maltose	C	505.1	±	306.5	513.81	±	268.38	496.38	±	341.76		-0.05	0.607
M204T1529	Melibiose	C	28218	±	16597.3	25181.9	±	15145.7	31090.9	±	17460.7	↑	0.3	<0.001
M305T1348	Myo-inositol	SA	159217	±	36583.2	150917	±	32952.2	167071	±	38254.2	↑	0.15	0.009
M156T888	Pyroglutamic Acid	AA	5467	±	3942.39	5908.21	±	3806.32	5049.52	±	4043.02		-0.23	0.105
M648T1955	Quercitin	P	1556.98	±	1857.22	1693.12	±	1830.66	1429.61	±	1882.66	↓	-0.24	0.005
M345T1180	Quinic Acid	OA	323219	±	122528	365913	±	108908	282820	±	121505	↓	-0.37	<0.001
M361T2065	Raffinose	C	17536.6	±	20279	10427.7	±	9171.2	22825	±	24336.4	↑	1.13	<0.001
M361T1617	Salicin	P	60860.2	±	51903	43465.3	±	24729.5	77319.8	±	64258.1	↑	0.83	0.004
M179T804	Salicyl_alcohol	P	142.47	±	288.5	72.21	±	68.4	212.73	±	391.13	↑	1.56	0.039
M204T1132	Shikimic Acid	OA	25383.6	±	14920.9	30322.6	±	16343.7	20710.1	±	11729.4	↓	-0.55	<0.001
M147T682	Succinic Acid	OA	13497.1	±	9757.16	17987.8	±	10381.9	9154.49	±	6731.39	↓	-0.97	<0.001
M361T1693	Sucrose	C	1.12411e+06	±	328679	1.01311e+06	±	266109	1.22914e+06	±	348514	↑	0.28	<0.001
M147T928	Threonic acid	OA	22394.9	±	11990.8	24317.4	±	10700.2	20515.6	±	12915.4	↓	-0.25	<0.001
M247T748	Threonic acid 1,4-lactone	OA	685.46	±	295.45	822.5	±	297.12	554.58	±	227.77	↓	-0.57	<0.001
M147T645	Thymidine-5’-monophophate	N	3865.36	±	2250.4	4128.69	±	2390.89	3605.86	±	2087.73		-0.2	0.971
M129T1048	NI (5C Sugar; 1)	C	2463.62	±	1017.39	2303.75	±	833.85	2607.5	±	1143.65		0.18	0.393
M217T1015	NI (5C Sugar; 2)	C	2109.6	±	1880.11	2959.14	±	2237.4	1305.72	±	915.68	↓	-1.18	<0.001
M217T1085	NI (5C Sugar; 3)	C	4853.83	±	2475.72	4522.55	±	2030.95	5146.13	±	2789.91		0.19	0.93
M74T1019	NI (5C Sugar; 4)	C	207.35	±	302.34	261.53	±	355.67	155.63	±	231.16		-0.75	0.057
M200T1035	NI (5C Sugar; 5)	C	63.21	±	151.28	59.38	±	119.52	66.84	±	176.76		0.17	0.052
M364T1195	NI (6C Sugar; 1)	C	8461.74	±	3949.02	8929.42	±	3897.17	8019.2	±	3967.6	↓	-0.16	0.033
M73T1365	NI (6C Sugar; 2)	C	7730.26	±	2867.05	7435.14	±	2482.71	7992.96	±	3160.83		0.1	0.971
M116T627	NI (Amino Acid; 1)	AA	1004.41	±	1144.97	974.87	±	971.57	1031.27	±	1287.54		0.08	0.93
M172T844	NI (Amino Acid; 2)	AA	459.23	±	167.86	501.17	±	157.3	418.26	±	168.6	↓	-0.26	0.001
M218T582	NI (Amino Acid; 3)	AA	330.13	±	324.71	271.36	±	246.94	385.71	±	377.08		0.51	0.095
M292T913	NI (Organic Acid)	OA	363.84	±	205.57	363.97	±	191.48	363.7	±	220.34		0	0.304
M217T1234	NI (Sugar Alcohol)	SA	2090.89	±	1519.31	1982.08	±	1281.77	2191.51	±	1710.81		0.14	0.9
M105T1602	NI(1)	NI	795.07	±	753.31	788.33	±	746.71	801.44	±	763.5		0.02	0.607
M173T1167	NI (2)	NI	4617.49	±	1773.08	4841.04	±	1554.42	4405.95	±	1942.42	↓	-0.14	0.005
M191T1139	NI (3)	NI	916.25	±	1023.11	1055.38	±	1138.9	783.9	±	886.17	↓	-0.43	0.039
M204T1411	NI (4)	NI	3729.61	±	1955.5	3247.01	±	1890.32	4170.25	±	1919.21	↑	0.36	0.001
M204T1442	NI (5)	NI	1907.51	±	1338.76	1447.71	±	957.32	2335.24	±	1497.75	↑	0.69	0.002
M204T1480	NI (6)	NI	749.78	±	461.85	780.06	±	476.25	721.13	±	448.5		-0.11	0.057
M204T1542	NI (7)	NI	11470.1	±	8829.57	10852.3	±	8244.3	12017.8	±	9330.38	↑	0.15	0.001
M204T1673	NI (8)	NI	1869.19	±	1193.35	1704.32	±	933.29	2024	±	1382.2		0.25	0.132
M217T1530	Ni (9)	NI	4711.25	±	2800.2	4306.63	±	2678.62	5094.12	±	2872.54	↑	0.24	0.023
M217T1771	NI (10)	NI	1616.81	±	2256.76	868.07	±	643.35	2224.49	±	2848.87	↑	1.36	0.001
M219T1659	NI (11)	NI	469.32	±	281.91	382.76	±	155.86	551.22	±	344.35	↑	0.53	<0.001
M221T995	NI (12)	NI	227.48	±	182.53	221.02	±	167.78	233.59	±	196.19		0.08	0.95
M253T1990	NI (13)	NI	2769.39	±	1870.85	2586.23	±	1495.32	2941.65	±	2160.61		0.19	0.304
M294T1683	NI (14)	NI	328.85	±	296.08	290.87	±	255.19	365.97	±	328.44		0.33	0.971
M306T949	NI (15)	NI	160.21	±	137.26	107.17	±	65.46	210.4	±	166.04	↑	0.97	<0.001
M333T1095	NI (16)	NI	289.64	±	136.85	315.97	±	139.35	257.17	±	127.48		-0.3	0.172
M355T1780	NI (17)	NI	1196.49	±	902.53	1096.68	±	807.72	1290.94	±	978.87		0.24	0.194
M356T1719	NI (18)	NI	711.7	±	569.84	614.91	±	515.91	803.28	±	605.12	↑	0.39	0.003
M361T1997	NI (19)	NI	283549	±	108725	282653	±	111696	284396	±	106438		0.01	0.87
M370T1763	NI (20)	NI	70.67	±	54.4	57	±	38.41	83.46	±	63.54	↑	0.55	0.017
M373T1980	NI (21)	NI	66865	±	38927.8	65389.4	±	35117.6	68261.2	±	42362.5		0.06	0.524
M388T1995	NI (22)	NI	13772.6	±	15386.4	13724.7	±	13532.3	13818	±	17029.8		0.01	0.971
M396T1886	NI (23)	NI	744.93	±	664.73	667.89	±	532.68	817.01	±	763.95		0.29	0.971
M456T1869	NI (24)	NI	96.57	±	176.14	89.85	±	203.34	103.05	±	146.02		0.2	0.172
M461T1841	NI (25)	NI	163.79	±	175.34	132.77	±	121.86	191.64	±	209.01	↑	0.53	0.022
M469T2109	NI (26)	NI	596.45	±	582.44	573.39	±	600.45	618.21	±	567.5		0.11	0.393
M476T2051	NI (27)	NI	1064.47	±	794.63	929.97	±	597.17	1191.75	±	929.8		0.36	0.247
M523T2058	NI (28)	NI	147.51	±	123.55	141.41	±	105.57	152.99	±	138.1		0.11	0.971
M91T1539	NI (29)	NI	892.93	±	752	790.84	±	618.86	981.96	±	844.89		0.31	0.329

## Sheet: Table S3
Table S3 ANOVA results: metabolite abundance.
M147T569_Malonic_acid
	Df	Sum Sq	Mean Sq	F-value	Pr(>F)
Genotype	5	3.361	0.672	6.309	2.4e-05	***
Treatment	1	9.325	9.325	87.528	2.2e-16	***
TimePoint	1	0.341	0.341	3.202	0.076	.
Genotype:Treatment	5	1.881	0.376	3.531	0.005	**
Genotype:TimePoint	5	0.578	0.116	1.085	0.371
Treatment:TimePoint	1	0.3	0.3	2.814	0.096	.
Genotype:Treatment:TimePoint	5	0.659	0.132	1.238	0.294
Residuals	151	16.087	0.107
M218T582_NI_Amino_acid
	Df	Sum Sq	Mean Sq	F-value	Pr(>F)
Genotype	5	3.069	0.614	3.4	0.006	**
Treatment	1	0.678	0.678	3.755	0.054	.
TimePoint	1	0.306	0.306	1.694	0.195
Genotype:Treatment	5	1.25	0.25	1.385	0.233
Genotype:TimePoint	5	1.891	0.378	2.095	0.069	.
Treatment:TimePoint	1	0.344	0.344	1.907	0.169
Genotype:Treatment:TimePoint	5	0.807	0.161	0.894	0.487
Residuals	155	27.983	0.181
M91T611_Benzoic_acid
	Df	Sum Sq	Mean Sq	F-value	Pr(>F)
Genotype	5	3.686	0.737	9.203	1.09e-07	***
Treatment	1	2.29	2.29	28.594	3.15e-07	***
TimePoint	1	0.752	0.752	9.39	0.003	**
Genotype:Treatment	5	1.016	0.203	2.536	0.031	*
Genotype:TimePoint	5	1.593	0.319	3.978	0.002	**
Treatment:TimePoint	1	0.892	0.892	11.132	0.001	**
Genotype:Treatment:TimePoint	5	0.225	0.045	0.561	0.73
Residuals	155	12.416	0.08
M116T627_NI_Amino_acid
	Df	Sum Sq	Mean Sq	F-value	Pr(>F)
Genotype	5	27.431	5.486	10.024	3.01e-08	***
Treatment	1	0.021	0.022	0.039	0.843
TimePoint	1	1.439	1.439	2.63	0.107
Genotype:Treatment	5	5.537	1.107	2.023	0.079	.
Genotype:TimePoint	5	2.551	0.51	0.932	0.462
Treatment:TimePoint	1	0.87	0.87	1.59	0.209
Genotype:Treatment:TimePoint	5	3.772	0.754	1.378	0.236
Residuals	144	78.815	0.547
M147T645_Thymidine.5..monophophate
	Df	Sum Sq	Mean Sq	F-value	Pr(>F)
Genotype	5	5.762	1.152	8.256	1.12e-06	***
Treatment	1	0	0	0.001	0.971
TimePoint	1	0.617	0.617	4.424	0.038	*
Genotype:Treatment	5	2.005	0.401	2.872	0.018	*
Genotype:TimePoint	5	1.171	0.234	1.678	0.146
Treatment:TimePoint	1	1.759	1.759	12.604	0.001	***
Genotype:Treatment:TimePoint	5	0.546	0.109	0.783	0.564
Residuals	113	15.772	0.14
M256T666_L.Isoleucine
	Df	Sum Sq	Mean Sq	F-value	Pr(>F)
Genotype	5	5.491	1.098	3.803	0.003	**
Treatment	1	10.425	10.425	36.094	1.43e-08	***
TimePoint	1	5.724	5.724	19.819	1.68e-05	***
Genotype:Treatment	5	2.504	0.501	1.734	0.13
Genotype:TimePoint	5	2.738	0.548	1.896	0.098	.
Treatment:TimePoint	1	4.456	4.456	15.429	0	***
Genotype:Treatment:TimePoint	5	2.745	0.549	1.901	0.098	.
Residuals	146	42.168	0.289
M142T667_L.Proline_1
	Df	Sum Sq	Mean Sq	F-value	Pr(>F)
Genotype	5	4.662	0.932	2.111	0.071	.
Treatment	1	0.085	0.085	0.193	0.661
TimePoint	1	2.912	2.912	6.593	0.012	*
Genotype:Treatment	5	7.004	1.401	3.172	0.011	*
Genotype:TimePoint	5	5.675	1.135	2.57	0.032	*
Treatment:TimePoint	1	0.194	0.194	0.439	0.51
Genotype:Treatment:TimePoint	5	1.375	0.275	0.623	0.683
Residuals	89	39.309	0.442
M174T677_Glycine
	Df	Sum Sq	Mean Sq	F-value	Pr(>F)
Genotype	5	3.874	0.775	3.901	0.003	**
Treatment	1	0.544	0.544	2.74	0.101
TimePoint	1	1.193	1.193	6.004	0.016	*
Genotype:Treatment	5	2.99	0.598	3.01	0.015	*
Genotype:TimePoint	5	2.842	0.568	2.862	0.019	*
Treatment:TimePoint	1	0.417	0.417	2.102	0.151
Genotype:Treatment:TimePoint	5	1.233	0.247	1.242	0.296
Residuals	92	18.274	0.199
M147T682_Succinic_acid
	Df	Sum Sq	Mean Sq	F-value	Pr(>F)
Genotype	5	5.08	1.016	22.876	2.2e-16	***
Treatment	1	6.116	6.116	137.722	2.2e-16	***
TimePoint	1	3.403	3.403	76.616	3.33e-15	***
Genotype:Treatment	5	1.609	0.322	7.244	4.02e-06	***
Genotype:TimePoint	5	0.189	0.038	0.85	0.517
Treatment:TimePoint	1	0.122	0.122	2.75	0.099	.
Genotype:Treatment:TimePoint	5	0.442	0.088	1.99	0.083	.
Residuals	155	6.884	0.044
M254T688_Catechol
	Df	Sum Sq	Mean Sq	F-value	Pr(>F)
Genotype	5	1.052	0.21	4.669	0.001	***
Treatment	1	0.494	0.494	10.952	0.001	**
TimePoint	1	0.035	0.035	0.785	0.377
Genotype:Treatment	5	0.804	0.161	3.568	0.004	**
Genotype:TimePoint	5	0.416	0.083	1.846	0.107
Treatment:TimePoint	1	0.129	0.129	2.851	0.093	.
Genotype:Treatment:TimePoint	5	0.37	0.074	1.642	0.152
Residuals	154	6.942	0.045
M147T704_Glycolic_acid
	Df	Sum Sq	Mean Sq	F-value	Pr(>F)
Genotype	5	5.199	1.04	9.964	3.79e-08	***
Treatment	1	3.703	3.703	35.486	2.05e-08	***
TimePoint	1	0.003	0.003	0.027	0.87
Genotype:Treatment	5	5.291	1.058	10.141	2.8e-08	***
Genotype:TimePoint	5	0.187	0.037	0.358	0.876
Treatment:TimePoint	1	1.014	1.014	9.713	0.002	**
Genotype:Treatment:TimePoint	5	0.69	0.138	1.323	0.258
Residuals	137	14.295	0.104
M245T714_Fumaric_acid
	Df	Sum Sq	Mean Sq	F-value	Pr(>F)
Genotype	5	8.223	1.645	23.924	2.2e-16	***
Treatment	1	7.873	7.873	114.54	2.2e-16	***
TimePoint	1	0.248	0.248	3.609	0.059	.
Genotype:Treatment	5	2.3	0.46	6.692	1.14e-05	***
Genotype:TimePoint	5	0.33	0.066	0.961	0.444
Treatment:TimePoint	1	0.011	0.011	0.158	0.692
Genotype:Treatment:TimePoint	5	1.163	0.233	3.385	0.006	**
Residuals	154	10.586	0.069
M188T733_L.Alanine
	Df	Sum Sq	Mean Sq	F-value	Pr(>F)
Genotype	5	6.42	1.284	16.919	2.33e-13	***
Treatment	1	0	0	0.001	0.971
TimePoint	1	0.198	0.198	2.609	0.108
Genotype:Treatment	5	1.597	0.319	4.207	0.001	**
Genotype:TimePoint	5	1.164	0.233	3.066	0.011	*
Treatment:TimePoint	1	0.012	0.012	0.153	0.696
Genotype:Treatment:TimePoint	5	0.433	0.087	1.142	0.341
Residuals	157	11.915	0.076
M204T734_L.Serine
	Df	Sum Sq	Mean Sq	F-value	Pr(>F)
Genotype	5	9.801	1.96	5.077	0	***
Treatment	1	0.115	0.115	0.298	0.586
TimePoint	1	0.004	0.004	0.011	0.916
Genotype:Treatment	5	5.299	1.06	2.745	0.022	*
Genotype:TimePoint	5	4.276	0.855	2.215	0.057	.
Treatment:TimePoint	1	0.264	0.264	0.683	0.41
Genotype:Treatment:TimePoint	5	1.748	0.35	0.905	0.48
Residuals	123	47.494	0.386
M247T748_Threonic acid 1,4-lactone
	Df	Sum Sq	Mean Sq	F-value	Pr(>F)
Genotype	5	0.248	0.05	1.682	0.142
Treatment	1	1.595	1.595	54.058	1.17e-11	***
TimePoint	1	0.068	0.067	2.287	0.133
Genotype:Treatment	5	0.253	0.051	1.715	0.135
Genotype:TimePoint	5	0.203	0.041	1.376	0.236
Treatment:TimePoint	1	0.003	0.003	0.113	0.738
Genotype:Treatment:TimePoint	5	0.403	0.081	2.733	0.022	*
Residuals	150	4.425	0.03
M101T761_L.Threonine
	Df	Sum Sq	Mean Sq	F-value	Pr(>F)
Genotype	5	8.979	1.796	26.238	2e-16	***
Treatment	1	0.434	0.434	6.335	0.013	*
TimePoint	1	0.064	0.064	0.94	0.334
Genotype:Treatment	5	0.428	0.086	1.25	0.291
Genotype:TimePoint	5	0.797	0.159	2.328	0.047	*
Treatment:TimePoint	1	0.017	0.017	0.249	0.619
Genotype:Treatment:TimePoint	5	0.383	0.077	1.119	0.354
Residuals	116	7.939	0.068
M179T804_Salicyl_alcohol
	Df	Sum Sq	Mean Sq	F-value	Pr(>F)
Genotype	5	2.576	0.515	1.556	0.178
Treatment	1	1.915	1.915	5.785	0.018	*
TimePoint	1	0.582	0.582	1.758	0.187
Genotype:Treatment	5	3.543	0.709	2.14	0.065	.
Genotype:TimePoint	5	2.547	0.509	1.539	0.183
Treatment:TimePoint	1	5.18	5.18	15.645	0	***
Genotype:Treatment:TimePoint	5	4.208	0.842	2.542	0.032	*
Residuals	116	38.405	0.331
M172T844_NI_Amino_acid
	Df	Sum Sq	Mean Sq	F-value	Pr(>F)
Genotype	5	1.116	0.223	8.354	5.58e-07	***
Treatment	1	0.365	0.365	13.662	0	***
TimePoint	1	0	0	0.013	0.908
Genotype:Treatment	5	0.045	0.009	0.337	0.89
Genotype:TimePoint	5	0.523	0.105	3.913	0.002	**
Treatment:TimePoint	1	0.006	0.006	0.219	0.64
Genotype:Treatment:TimePoint	5	0.175	0.035	1.31	0.263
Residuals	148	3.954	0.027
M147T857_Malic_acid
	Df	Sum Sq	Mean Sq	F-value	Pr(>F)
Genotype	5	1.807	0.361	14.965	5.28e-12	***
Treatment	1	0.264	0.264	10.936	0.001	**
TimePoint	1	0.004	0.004	0.16	0.69
Genotype:Treatment	5	0.892	0.178	7.389	3.01e-06	***
Genotype:TimePoint	5	0.073	0.015	0.607	0.695
Treatment:TimePoint	1	0.005	0.005	0.199	0.656
Genotype:Treatment:TimePoint	5	0.076	0.015	0.632	0.675
Residuals	157	3.791	0.024
M233T886_L.Aspartic_acid
	Df	Sum Sq	Mean Sq	F-value	Pr(>F)
Genotype	5	4.149	0.83	3.361	0.007	**
Treatment	1	1.561	1.561	6.322	0.013	*
TimePoint	1	0.627	0.627	2.54	0.113
Genotype:Treatment	5	3.549	0.71	2.875	0.016	*
Genotype:TimePoint	5	4.067	0.813	3.294	0.007	**
Treatment:TimePoint	1	0.118	0.118	0.479	0.49
Genotype:Treatment:TimePoint	5	1.65	0.33	1.336	0.252
Residuals	157	38.764	0.247
M156T888_Pyroglutamic_acid
	Df	Sum Sq	Mean Sq	F-value	Pr(>F)
Genotype	5	6.202	1.24	15.247	3.34e-12	***
Treatment	1	0.286	0.286	3.511	0.063	.
TimePoint	1	0.059	0.059	0.729	0.395
Genotype:Treatment	5	1.255	0.251	3.086	0.011	*
Genotype:TimePoint	5	1.195	0.239	2.938	0.015	*
Treatment:TimePoint	1	0.02	0.02	0.244	0.622
Genotype:Treatment:TimePoint	5	0.657	0.131	1.615	0.159
Residuals	157	12.773	0.081
M174T892_Butyric_acid-4-amino-n-
	Df	Sum Sq	Mean Sq	F-value	Pr(>F)
Genotype	5	20.773	4.155	12.753	2.97e-10	***
Treatment	1	0.078	0.078	0.238	0.626
TimePoint	1	0.928	0.928	2.848	0.094	.
Genotype:Treatment	5	5.095	1.019	3.128	0.01	*
Genotype:TimePoint	5	1.045	0.209	0.642	0.668
Treatment:TimePoint	1	1.044	1.044	3.204	0.076	.
Genotype:Treatment:TimePoint	5	1.997	0.399	1.226	0.3
Residuals	143	46.584	0.326
M292T913_NI_Organic_acid
	Df	Sum Sq	Mean Sq	F-value	Pr(>F)
Genotype	5	0.714	0.143	0.819	0.538
Treatment	1	0.273	0.273	1.567	0.213
TimePoint	1	0.333	0.332	1.906	0.17
Genotype:Treatment	5	0.74	0.148	0.849	0.518
Genotype:TimePoint	5	1.199	0.24	1.374	0.238
Treatment:TimePoint	1	0.583	0.583	3.341	0.07	.
Genotype:Treatment:TimePoint	5	0.874	0.175	1.003	0.419
Residuals	134	23.371	0.174
M147T928_Threonic_acid
	Df	Sum Sq	Mean Sq	F-value	Pr(>F)
Genotype	5	3.504	0.701	17.129	2.03e-13	***
Treatment	1	1.255	1.255	30.668	1.31e-07	***
TimePoint	1	0.01	0.01	0.248	0.619
Genotype:Treatment	5	2.017	0.403	9.859	3.52e-08	***
Genotype:TimePoint	5	0.077	0.015	0.375	0.865
Treatment:TimePoint	1	0.361	0.361	8.825	0.003	**
Genotype:Treatment:TimePoint	5	0.402	0.08	1.966	0.087	.
Residuals	152	6.219	0.041
M142T941_L.Proline_2
	Df	Sum Sq	Mean Sq	F-value	Pr(>F)
Genotype	5	1.572	0.314	1.396	0.229
Treatment	1	0.393	0.393	1.743	0.189
TimePoint	1	2.806	2.806	12.462	0.001	***
Genotype:Treatment	5	2.245	0.449	1.994	0.083	.
Genotype:TimePoint	5	2.001	0.4	1.778	0.121
Treatment:TimePoint	1	0.398	0.398	1.767	0.186
Genotype:Treatment:TimePoint	5	0.961	0.192	0.854	0.514
Residuals	152	34.228	0.225
M306T949_NI
	Df	Sum Sq	Mean Sq	F-value	Pr(>F)
Genotype	5	3.589	0.718	5.288	0	***
Treatment	1	2.336	2.336	17.203	5.48e-05	***
TimePoint	1	0.036	0.036	0.266	0.607
Genotype:Treatment	5	2.596	0.519	3.824	0.003	**
Genotype:TimePoint	5	1.107	0.221	1.63	0.155
Treatment:TimePoint	1	0.015	0.015	0.112	0.738
Genotype:Treatment:TimePoint	5	1.591	0.318	2.343	0.044	*
Residuals	157	21.314	0.136
M249T957_Glycerol
	Df	Sum Sq	Mean Sq	F-value	Pr(>F)
Genotype	5	0.613	0.123	4.055	0.002	**
Treatment	1	1.273	1.273	42.08	1.26e-09	***
TimePoint	1	0.007	0.007	0.225	0.636
Genotype:Treatment	5	0.103	0.021	0.683	0.637
Genotype:TimePoint	5	0.14	0.028	0.924	0.467
Treatment:TimePoint	1	0.135	0.135	4.454	0.037	*
Genotype:Treatment:TimePoint	5	0.167	0.033	1.106	0.36
Residuals	147	4.447	0.03
M246T973_L.Glutamate
	Df	Sum Sq	Mean Sq	F-value	Pr(>F)
Genotype	5	17.696	3.539	7.86	1.28e-06	***
Treatment	1	0.041	0.041	0.091	0.763
TimePoint	1	0.1	0.1	0.222	0.638
Genotype:Treatment	5	5.384	1.077	2.391	0.04	*
Genotype:TimePoint	5	1.932	0.386	0.858	0.511
Treatment:TimePoint	1	0.125	0.125	0.278	0.599
Genotype:Treatment:TimePoint	5	2.009	0.402	0.892	0.488
Residuals	155	69.791	0.45
M192T980_L.Phenylalanine
	Df	Sum Sq	Mean Sq	F-value	Pr(>F)
Genotype	5	17.407	3.481	7.192	1.18e-05	***
Treatment	1	0.223	0.223	0.461	0.499
TimePoint	1	0.903	0.904	1.867	0.175
Genotype:Treatment	5	7.202	1.441	2.976	0.016	*
Genotype:TimePoint	5	3.413	0.683	1.41	0.229
Treatment:TimePoint	1	0.088	0.088	0.183	0.67
Genotype:Treatment:TimePoint	5	2.737	0.547	1.131	0.35
Residuals	85	41.145	0.484
M221T995_NI
	Df	Sum Sq	Mean Sq	F-value	Pr(>F)
Genotype	5	1.572	0.314	5.177	0	***
Treatment	1	0.002	0.002	0.025	0.874
TimePoint	1	0.004	0.004	0.07	0.791
Genotype:Treatment	5	1.136	0.227	3.739	0.003	**
Genotype:TimePoint	5	0.697	0.139	2.294	0.048	*
Treatment:TimePoint	1	0.001	0.001	0.02	0.888
Genotype:Treatment:TimePoint	5	0.25	0.05	0.822	0.535
Residuals	157	9.537	0.061
M217T1015_NI_5C_sugar
	Df	Sum Sq	Mean Sq	F-value	Pr(>F)
Genotype	5	3.964	0.793	11.4	2.14e-09	***
Treatment	1	6.66	6.66	95.759	2.2e-16	***
TimePoint	1	0.154	0.154	2.211	0.139
Genotype:Treatment	5	3.218	0.644	9.255	9.68e-08	***
Genotype:TimePoint	5	0.104	0.021	0.3	0.912
Treatment:TimePoint	1	0.546	0.546	7.852	0.006	**
Genotype:Treatment:TimePoint	5	0.525	0.105	1.51	0.19
Residuals	157	10.919	0.07
M74T1019_NI_5C_sugar
	Df	Sum Sq	Mean Sq	F-value	Pr(>F)
Genotype	5	4.764	0.953	5.591	9.5e-05	***
Treatment	1	0.823	0.823	4.828	0.03	*
TimePoint	1	0.031	0.03	0.179	0.673
Genotype:Treatment	5	2.052	0.41	2.408	0.039	*
Genotype:TimePoint	5	2.058	0.412	2.415	0.039	*
Treatment:TimePoint	1	0.073	0.073	0.426	0.515
Genotype:Treatment:TimePoint	5	1.501	0.3	1.762	0.124
Residuals	148	25.223	0.17
M200T1035_NI_5C_sugar
	Df	Sum Sq	Mean Sq	F-value	Pr(>F)
Genotype	5	15.478	3.096	17.498	9.42e-14	***
Treatment	1	0.909	0.909	5.14	0.025	*
TimePoint	1	0.01	0.01	0.058	0.811
Genotype:Treatment	5	4.527	0.905	5.118	0	***
Genotype:TimePoint	5	2.504	0.501	2.831	0.018	*
Treatment:TimePoint	1	0.01	0.01	0.057	0.812
Genotype:Treatment:TimePoint	5	1.321	0.264	1.493	0.195
Residuals	157	27.776	0.177
M129T1048_NI_5C_sugar
	Df	Sum Sq	Mean Sq	F-value	Pr(>F)
Genotype	5	3.332	0.666	17.287	1.96e-13	***
Treatment	1	0.042	0.042	1.092	0.298
TimePoint	1	0.057	0.057	1.486	0.225
Genotype:Treatment	5	0.217	0.043	1.126	0.349
Genotype:TimePoint	5	0.148	0.03	0.77	0.573
Treatment:TimePoint	1	0.004	0.004	0.112	0.739
Genotype:Treatment:TimePoint	5	0.097	0.019	0.502	0.774
Residuals	147	5.666	0.039
M217T1085_NI_5C_sugar
	Df	Sum Sq	Mean Sq	F-value	Pr(>F)
Genotype	5	1.819	0.364	3.763	0.003	**
Treatment	1	0.004	0.004	0.039	0.844
TimePoint	1	0.098	0.098	1.017	0.315
Genotype:Treatment	5	0.409	0.082	0.846	0.52
Genotype:TimePoint	5	0.794	0.159	1.642	0.153
Treatment:TimePoint	1	0.039	0.039	0.406	0.525
Genotype:Treatment:TimePoint	5	0.35	0.07	0.724	0.607
Residuals	136	13.151	0.097
M333T1095_NI
	Df	Sum Sq	Mean Sq	F-value	Pr(>F)
Genotype	5	2.515	0.503	4.844	0	***
Treatment	1	0.266	0.266	2.561	0.112
TimePoint	1	0.045	0.045	0.433	0.512
Genotype:Treatment	5	1.306	0.261	2.515	0.034	*
Genotype:TimePoint	5	0.923	0.185	1.778	0.123
Treatment:TimePoint	1	0.798	0.798	7.687	0.007	**
Genotype:Treatment:TimePoint	5	1.132	0.226	2.18	0.061	.
Residuals	110	11.423	0.104
M204T1132_Shikimic_acid
	Df	Sum Sq	Mean Sq	F-value	Pr(>F)
Genotype	5	3.412	0.682	16.238	6.81e-13	***
Treatment	1	1.283	1.282	30.517	1.35e-07	***
TimePoint	1	0.002	0.002	0.042	0.839
Genotype:Treatment	5	0.436	0.087	2.075	0.071	.
Genotype:TimePoint	5	0.396	0.079	1.883	0.1
Treatment:TimePoint	1	0.325	0.325	7.738	0.006	**
Genotype:Treatment:TimePoint	5	0.583	0.117	2.777	0.02	*
Residuals	157	6.598	0.042
M191T1139_NI
	Df	Sum Sq	Mean Sq	F-value	Pr(>F)
Genotype	5	4.449	0.89	4.6	0.001	***
Treatment	1	1.113	1.112	5.75	0.018	*
TimePoint	1	0.936	0.936	4.839	0.03	*
Genotype:Treatment	5	2.066	0.413	2.135	0.065	.
Genotype:TimePoint	5	1.247	0.249	1.289	0.272
Treatment:TimePoint	1	1.234	1.234	6.38	0.013	*
Genotype:Treatment:TimePoint	5	1.757	0.351	1.816	0.114
Residuals	136	26.311	0.193
M273T1143_Citric_acid
	Df	Sum Sq	Mean Sq	F-value	Pr(>F)
Genotype	5	8.473	1.695	15.551	2.18e-12	***
Treatment	1	3.785	3.785	34.733	2.28e-08	***
TimePoint	1	0.738	0.738	6.774	0.01	*
Genotype:Treatment	5	2.881	0.576	5.288	0	***
Genotype:TimePoint	5	0.663	0.133	1.216	0.304
Treatment:TimePoint	1	0.262	0.262	2.406	0.123
Genotype:Treatment:TimePoint	5	0.835	0.167	1.532	0.183
Residuals	155	16.891	0.109
M173T1167_NI
	Df	Sum Sq	Mean Sq	F-value	Pr(>F)
Genotype	5	1.663	0.333	10.856	5.54e-09	***
Treatment	1	0.313	0.313	10.231	0.002	**
TimePoint	1	0.01	0.01	0.326	0.569
Genotype:Treatment	5	0.189	0.038	1.232	0.297
Genotype:TimePoint	5	0.136	0.027	0.889	0.49
Treatment:TimePoint	1	0.019	0.019	0.635	0.427
Genotype:Treatment:TimePoint	5	0.057	0.011	0.374	0.866
Residuals	157	4.809	0.031
M345T1180_Quinic_acid
	Df	Sum Sq	Mean Sq	F-value	Pr(>F)
Genotype	5	0.635	0.127	6.902	7.51e-06	***
Treatment	1	0.739	0.739	40.149	2.37e-09	***
TimePoint	1	0.003	0.003	0.167	0.683
Genotype:Treatment	5	0.345	0.069	3.751	0.003	**
Genotype:TimePoint	5	0.045	0.009	0.488	0.785
Treatment:TimePoint	1	0.025	0.025	1.347	0.248
Genotype:Treatment:TimePoint	5	0.148	0.03	1.604	0.162
Residuals	157	2.888	0.018
M201T1190_Fructose_1
	Df	Sum Sq	Mean Sq	F-value	Pr(>F)
Genotype	5	5.444	1.089	13.836	3.77e-11	***
Treatment	1	0.39	0.39	4.952	0.028	*
TimePoint	1	1.523	1.523	19.358	2.02e-05	***
Genotype:Treatment	5	2.802	0.56	7.121	5.14e-06	***
Genotype:TimePoint	5	1.614	0.323	4.103	0.002	**
Treatment:TimePoint	1	0.033	0.033	0.414	0.521
Genotype:Treatment:TimePoint	5	0.705	0.141	1.792	0.118
Residuals	153	12.04	0.079
M364T1195_NI_6C_sugar
	Df	Sum Sq	Mean Sq	F-value	Pr(>F)
Genotype	5	2.965	0.593	18.198	3.2e-14	***
Treatment	1	0.2	0.2	6.129	0.014	*
TimePoint	1	0.033	0.033	1.018	0.314
Genotype:Treatment	5	0.591	0.118	3.626	0.004	**
Genotype:TimePoint	5	0.289	0.058	1.772	0.122
Treatment:TimePoint	1	0.236	0.236	7.247	0.008	**
Genotype:Treatment:TimePoint	5	0.102	0.02	0.629	0.678
Residuals	157	5.115	0.033
M218T1196_Fructose_2
	Df	Sum Sq	Mean Sq	F-value	Pr(>F)
Genotype	5	2.608	0.522	24.551	2.2e-16	***
Treatment	1	0.164	0.164	7.699	0.006	**
TimePoint	1	0.092	0.092	4.309	0.04	*
Genotype:Treatment	5	0.603	0.121	5.677	7.67e-05	***
Genotype:TimePoint	5	0.222	0.044	2.091	0.069	.
Treatment:TimePoint	1	0.05	0.05	2.331	0.129
Genotype:Treatment:TimePoint	5	0.166	0.033	1.563	0.174
Residuals	157	3.335	0.021
M147T1210_Glucose_1
	Df	Sum Sq	Mean Sq	F-value	Pr(>F)
Genotype	5	2.761	0.552	10.27	1.57e-08	***
Treatment	1	0.269	0.269	4.996	0.027	*
TimePoint	1	0.644	0.644	11.982	0.001	***
Genotype:Treatment	5	3.89	0.778	14.467	1.19e-11	***
Genotype:TimePoint	5	0.923	0.185	3.435	0.006	**
Treatment:TimePoint	1	0.407	0.407	7.574	0.007	**
Genotype:Treatment:TimePoint	5	0.519	0.104	1.929	0.092	.
Residuals	157	8.442	0.054
M147T1224_Glucose_2
	Df	Sum Sq	Mean Sq	F-value	Pr(>F)
Genotype	5	3.769	0.754	11.24	2.88e-09	***
Treatment	1	0.289	0.289	4.311	0.04	*
TimePoint	1	0.947	0.947	14.116	0	***
Genotype:Treatment	5	5.274	1.055	15.729	1.59e-12	***
Genotype:TimePoint	5	1.486	0.297	4.43	0.001	***
Treatment:TimePoint	1	0.659	0.659	9.826	0.002	**
Genotype:Treatment:TimePoint	5	0.835	0.167	2.489	0.034	*
Residuals	156	10.462	0.067
M280T1229_L.Tyrosine
	Df	Sum Sq	Mean Sq	F-value	Pr(>F)
Genotype	5	2.12	0.424	0.939	0.458
Treatment	1	0.374	0.374	0.829	0.364
TimePoint	1	0.504	0.504	1.116	0.293
Genotype:Treatment	5	2.427	0.485	1.075	0.377
Genotype:TimePoint	5	1.569	0.314	0.695	0.628
Treatment:TimePoint	1	1.304	1.304	2.888	0.092	.
Genotype:Treatment:TimePoint	5	3.506	0.701	1.553	0.178
Residuals	129	58.244	0.452
M217T1234_NI_Sugar_alcohol
	Df	Sum Sq	Mean Sq	F-value	Pr(>F)
Genotype	5	7.451	1.49	23.036	2.2e-16	***
Treatment	1	0.004	0.004	0.067	0.797
TimePoint	1	0.101	0.101	1.558	0.214
Genotype:Treatment	5	1.074	0.215	3.319	0.007	**
Genotype:TimePoint	5	0.132	0.026	0.408	0.843
Treatment:TimePoint	1	0.116	0.116	1.791	0.183
Genotype:Treatment:TimePoint	5	0.267	0.053	0.826	0.533
Residuals	155	10.027	0.065
M332T1243_L.Ascorbic_acid
	Df	Sum Sq	Mean Sq	F-value	Pr(>F)
Genotype	5	1.677	0.335	2.87	0.017	*
Treatment	1	0.171	0.171	1.464	0.228
TimePoint	1	0.052	0.052	0.443	0.507
Genotype:Treatment	5	0.784	0.157	1.341	0.25
Genotype:TimePoint	5	0.283	0.057	0.485	0.787
Treatment:TimePoint	1	0.148	0.148	1.265	0.263
Genotype:Treatment:TimePoint	5	0.734	0.147	1.256	0.286
Residuals	152	17.766	0.117
M204T1305_Glucose_3
	Df	Sum Sq	Mean Sq	F-value	Pr(>F)
Genotype	5	6.779	1.356	9.699	6.12e-08	***
Treatment	1	0.54	0.54	3.863	0.051	.
TimePoint	1	1.658	1.658	11.861	0.001	***
Genotype:Treatment	5	5.242	1.048	7.5	3.03e-06	***
Genotype:TimePoint	5	1.565	0.313	2.238	0.054	.
Treatment:TimePoint	1	1.066	1.066	7.625	0.007	**
Genotype:Treatment:TimePoint	5	1.37	0.274	1.96	0.089	.
Residuals	136	19.012	0.14
M305T1348_Myo.inositol
	Df	Sum Sq	Mean Sq	F-value	Pr(>F)
Genotype	5	0.124	0.025	2.618	0.026	*
Treatment	1	0.084	0.084	8.873	0.003	**
TimePoint	1	0.008	0.008	0.806	0.371
Genotype:Treatment	5	0.012	0.002	0.253	0.938
Genotype:TimePoint	5	0.011	0.002	0.242	0.943
Treatment:TimePoint	1	0.005	0.005	0.506	0.478
Genotype:Treatment:TimePoint	5	0.035	0.007	0.737	0.597
Residuals	157	1.483	0.009
M73T1365_NI_6C_sugar
	Df	Sum Sq	Mean Sq	F-value	Pr(>F)
Genotype	5	0.576	0.115	3.135	0.01	*
Treatment	1	0	0	0.002	0.967
TimePoint	1	0.001	0.001	0.035	0.853
Genotype:Treatment	5	0.529	0.106	2.876	0.017	*
Genotype:TimePoint	5	0.065	0.013	0.354	0.879
Treatment:TimePoint	1	0.029	0.029	0.777	0.38
Genotype:Treatment:TimePoint	5	0.046	0.009	0.249	0.94
Residuals	148	5.442	0.037
M204T1411_NI
	Df	Sum Sq	Mean Sq	F-value	Pr(>F)
Genotype	5	1.11	0.222	3.69	0.004	**
Treatment	1	0.795	0.795	13.218	0	***
TimePoint	1	0.018	0.018	0.304	0.582
Genotype:Treatment	5	1.033	0.207	3.434	0.006	**
Genotype:TimePoint	5	0.571	0.114	1.9	0.098	.
Treatment:TimePoint	1	0.134	0.134	2.22	0.138
Genotype:Treatment:TimePoint	5	0.134	0.027	0.444	0.817
Residuals	152	9.144	0.06
M204T1442_NI
	Df	Sum Sq	Mean Sq	F-value	Pr(>F)
Genotype	5	9.533	1.907	16.735	5.6e-13	***
Treatment	1	1.373	1.373	12.049	0.001	***
TimePoint	1	0.165	0.165	1.45	0.23
Genotype:Treatment	5	0.625	0.125	1.098	0.364
Genotype:TimePoint	5	0.644	0.129	1.13	0.347
Treatment:TimePoint	1	0.015	0.015	0.129	0.72
Genotype:Treatment:TimePoint	5	0.241	0.048	0.422	0.833
Residuals	142	16.177	0.114
M204T1480_NI
	Df	Sum Sq	Mean Sq	F-value	Pr(>F)
Genotype	5	6.468	1.294	54.17	<2e-16	***
Treatment	1	0.114	0.114	4.779	0.03	*
TimePoint	1	0.041	0.041	1.735	0.19
Genotype:Treatment	5	0.156	0.031	1.302	0.266
Genotype:TimePoint	5	0.043	0.009	0.357	0.877
Treatment:TimePoint	1	0.008	0.008	0.319	0.573
Genotype:Treatment:TimePoint	5	0.083	0.017	0.697	0.627
Residuals	157	3.749	0.024
M204T1529_Melibiose
	Df	Sum Sq	Mean Sq	F-value	Pr(>F)
Genotype	5	8.055	1.611	61.058	2.2e-16	***
Treatment	1	0.537	0.537	20.338	1.26e-05	***
TimePoint	1	0.015	0.015	0.583	0.446
Genotype:Treatment	5	0.244	0.049	1.851	0.106
Genotype:TimePoint	5	0.166	0.033	1.256	0.286
Treatment:TimePoint	1	0.012	0.012	0.447	0.505
Genotype:Treatment:TimePoint	5	0.018	0.004	0.134	0.984
Residuals	157	4.142	0.026
M217T1530_NI
	Df	Sum Sq	Mean Sq	F-value	Pr(>F)
Genotype	5	5.502	1.1	13.725	4.07e-11	***
Treatment	1	0.554	0.554	6.906	0.009	**
TimePoint	1	0.139	0.139	1.729	0.19
Genotype:Treatment	5	0.257	0.051	0.64	0.669
Genotype:TimePoint	5	0.273	0.055	0.681	0.639
Treatment:TimePoint	1	0.059	0.059	0.739	0.391
Genotype:Treatment:TimePoint	5	0.217	0.043	0.542	0.744
Residuals	157	12.588	0.08
M91T1539_NI
	Df	Sum Sq	Mean Sq	F-value	Pr(>F)
Genotype	5	9.971	1.994	17.16	3.7e-13	***
Treatment	1	0.16	0.16	1.38	0.242
TimePoint	1	0.025	0.025	0.211	0.647
Genotype:Treatment	5	2.252	0.45	3.876	0.003	**
Genotype:TimePoint	5	0.579	0.116	0.997	0.422
Treatment:TimePoint	1	0.002	0.002	0.016	0.901
Genotype:Treatment:TimePoint	5	0.406	0.081	0.698	0.626
Residuals	137	15.92	0.116
M204T1542_NI
	Df	Sum Sq	Mean Sq	F-value	Pr(>F)
Genotype	5	35.033	7.007	119.323	2.2e-16	***
Treatment	1	0.791	0.791	13.477	0	***
TimePoint	1	0.022	0.022	0.369	0.544
Genotype:Treatment	5	1.329	0.266	4.527	0.001	***
Genotype:TimePoint	5	0.851	0.17	2.9	0.016	*
Treatment:TimePoint	1	0.003	0.003	0.044	0.835
Genotype:Treatment:TimePoint	5	0.103	0.021	0.352	0.88
Residuals	142	8.338	0.059
M261T1575_Maltose
	Df	Sum Sq	Mean Sq	F-value	Pr(>F)
Genotype	5	7.245	1.449	13.609	5.97e-11	***
Treatment	1	0.053	0.053	0.497	0.482
TimePoint	1	0.015	0.015	0.139	0.71
Genotype:Treatment	5	0.486	0.097	0.913	0.475
Genotype:TimePoint	5	0.625	0.125	1.174	0.325
Treatment:TimePoint	1	0.001	0.001	0.011	0.918
Genotype:Treatment:TimePoint	5	0.601	0.12	1.13	0.347
Residuals	150	15.972	0.106
M105T1602_NI
	Df	Sum Sq	Mean Sq	F-value	Pr(>F)
Genotype	5	30.354	6.071	61.515	<2e-16	***
Treatment	1	0.048	0.048	0.482	0.488
TimePoint	1	0.013	0.013	0.135	0.714
Genotype:Treatment	5	0.62	0.124	1.256	0.286
Genotype:TimePoint	5	0.056	0.011	0.114	0.989
Treatment:TimePoint	1	0.04	0.04	0.407	0.524
Genotype:Treatment:TimePoint	5	0.775	0.155	1.571	0.171
Residuals	157	15.494	0.099
M361T1617_Salicin
	Df	Sum Sq	Mean Sq	F-value	Pr(>F)
Genotype	5	5.668	1.134	11.34	2.37e-09	***
Treatment	1	1.061	1.061	10.616	0.001	**
TimePoint	1	0.421	0.421	4.212	0.042	*
Genotype:Treatment	5	1.695	0.339	3.391	0.006	**
Genotype:TimePoint	5	1.771	0.354	3.544	0.005	**
Treatment:TimePoint	1	0.712	0.712	7.123	0.008	**
Genotype:Treatment:TimePoint	5	0.525	0.105	1.05	0.391
Residuals	157	15.696	0.1
M219T1659_NI
	Df	Sum Sq	Mean Sq	F-value	Pr(>F)
Genotype	5	1.244	0.249	6.514	1.56e-05	***
Treatment	1	0.764	0.764	20.004	1.48e-05	***
TimePoint	1	0	0	0	0.988
Genotype:Treatment	5	0.611	0.122	3.201	0.009	**
Genotype:TimePoint	5	0.33	0.066	1.729	0.131
Treatment:TimePoint	1	0.037	0.037	0.964	0.328
Genotype:Treatment:TimePoint	5	0.078	0.016	0.407	0.843
Residuals	157	5.999	0.038
M204T1673_NI
	Df	Sum Sq	Mean Sq	F-value	Pr(>F)
Genotype	5	5.533	1.106	15.604	4.2e-12	***
Treatment	1	0.22	0.22	3.107	0.08	.
TimePoint	1	0.028	0.028	0.394	0.531
Genotype:Treatment	5	0.153	0.03	0.43	0.827
Genotype:TimePoint	5	0.322	0.064	0.908	0.478
Treatment:TimePoint	1	0.032	0.032	0.445	0.506
Genotype:Treatment:TimePoint	5	0.113	0.023	0.319	0.901
Residuals	135	9.573	0.071
M236T1674_Adenosine
	Df	Sum Sq	Mean Sq	F-value	Pr(>F)
Genotype	5	15.328	3.066	41.473	2.2e-16	***
Treatment	1	0.222	0.222	3.007	0.085	.
TimePoint	1	0.095	0.095	1.289	0.258
Genotype:Treatment	5	1.549	0.31	4.192	0.001	**
Genotype:TimePoint	5	0.752	0.15	2.034	0.077	.
Treatment:TimePoint	1	0.111	0.111	1.503	0.222
Genotype:Treatment:TimePoint	5	0.385	0.077	1.043	0.395
Residuals	157	11.605	0.074
M294T1683_NI
	Df	Sum Sq	Mean Sq	F-value	Pr(>F)
Genotype	5	42.363	8.473	78.231	2.2e-16	***
Treatment	1	0.001	0.001	0.011	0.916
TimePoint	1	0.18	0.18	1.665	0.199
Genotype:Treatment	5	0.409	0.082	0.755	0.583
Genotype:TimePoint	5	2.315	0.463	4.274	0.001	**
Treatment:TimePoint	1	0.02	0.02	0.184	0.669
Genotype:Treatment:TimePoint	5	0.705	0.141	1.302	0.266
Residuals	150	16.245	0.108
M361T1693_Sucrose
	Df	Sum Sq	Mean Sq	F-value	Pr(>F)
Genotype	5	0.233	0.047	3.38	0.006	**
Treatment	1	0.321	0.321	23.237	3.36e-06	***
TimePoint	1	0.128	0.128	9.266	0.003	**
Genotype:Treatment	5	0.069	0.014	1.003	0.418
Genotype:TimePoint	5	0.092	0.018	1.335	0.252
Treatment:TimePoint	1	0.005	0.005	0.348	0.556
Genotype:Treatment:TimePoint	5	0.082	0.016	1.187	0.318
Residuals	157	2.166	0.014
M356T1719_NI
	Df	Sum Sq	Mean Sq	F-value	Pr(>F)
Genotype	5	6.154	1.231	19.088	8.27e-15	***
Treatment	1	0.751	0.751	11.646	0.001	***
TimePoint	1	0.159	0.159	2.458	0.119
Genotype:Treatment	5	0.323	0.065	1.001	0.419
Genotype:TimePoint	5	0.721	0.144	2.235	0.053	.
Treatment:TimePoint	1	0.064	0.064	0.996	0.32
Genotype:Treatment:TimePoint	5	0.288	0.058	0.893	0.487
Residuals	157	10.124	0.064
M370T1763_NI
	Df	Sum Sq	Mean Sq	F-value	Pr(>F)
Genotype	5	5.037	1.007	7.899	1.18e-06	***
Treatment	1	0.973	0.973	7.627	0.006	**
TimePoint	1	0.005	0.005	0.041	0.84
Genotype:Treatment	5	0.941	0.188	1.475	0.201
Genotype:TimePoint	5	1.267	0.253	1.988	0.083	.
Treatment:TimePoint	1	0.029	0.029	0.226	0.635
Genotype:Treatment:TimePoint	5	0.178	0.036	0.279	0.924
Residuals	156	19.895	0.128
M217T1771_NI
	Df	Sum Sq	Mean Sq	F-value	Pr(>F)
Genotype	5	3.814	0.763	6.181	4.87e-05	***
Treatment	1	1.773	1.773	14.371	0	***
TimePoint	1	0.01	0.01	0.083	0.774
Genotype:Treatment	5	0.995	0.199	1.613	0.163
Genotype:TimePoint	5	0.428	0.086	0.694	0.629
Treatment:TimePoint	1	0.144	0.144	1.168	0.282
Genotype:Treatment:TimePoint	5	0.106	0.021	0.172	0.972
Residuals	101	12.463	0.123
M355T1780_NI
	Df	Sum Sq	Mean Sq	F-value	Pr(>F)
Genotype	5	4.514	0.903	15.508	2.19e-12	***
Treatment	1	0.135	0.135	2.322	0.13
TimePoint	1	0.009	0.009	0.162	0.688
Genotype:Treatment	5	0.188	0.038	0.647	0.664
Genotype:TimePoint	5	0.418	0.084	1.436	0.214
Treatment:TimePoint	1	0.039	0.039	0.662	0.417
Genotype:Treatment:TimePoint	5	0.049	0.01	0.168	0.974
Residuals	157	9.139	0.058
M368T1807_Catechin
	Df	Sum Sq	Mean Sq	F-value	Pr(>F)
Genotype	5	8.501	1.7	16.144	7.91e-13	***
Treatment	1	0.384	0.383	3.641	0.058	.
TimePoint	1	0.013	0.013	0.122	0.728
Genotype:Treatment	5	4.275	0.855	8.118	7.75e-07	***
Genotype:TimePoint	5	1.473	0.295	2.798	0.019	*
Treatment:TimePoint	1	0.1	0.1	0.951	0.331
Genotype:Treatment:TimePoint	5	0.209	0.042	0.397	0.85
Residuals	157	16.535	0.105
M461T1841_NI
	Df	Sum Sq	Mean Sq	F-value	Pr(>F)
Genotype	5	22.781	4.556	25.334	2.2e-16	***
Treatment	1	1.27	1.27	7.059	0.009	**
TimePoint	1	0.058	0.058	0.325	0.57
Genotype:Treatment	5	3.845	0.769	4.276	0.001	**
Genotype:TimePoint	5	1.441	0.288	1.603	0.163
Treatment:TimePoint	1	0.064	0.064	0.355	0.552
Genotype:Treatment:TimePoint	5	0.578	0.116	0.643	0.667
Residuals	143	25.719	0.18
M456T1869_NI
	Df	Sum Sq	Mean Sq	F-value	Pr(>F)
Genotype	5	46.1	9.22	21.611	2.81e-16	***
Treatment	1	1.096	1.096	2.569	0.111
TimePoint	1	0.276	0.276	0.646	0.423
Genotype:Treatment	5	19.601	3.92	9.189	1.19e-07	***
Genotype:TimePoint	5	3.682	0.736	1.726	0.132
Treatment:TimePoint	1	0.005	0.005	0.012	0.914
Genotype:Treatment:TimePoint	5	1.094	0.219	0.513	0.766
Residuals	151	64.423	0.427
M204T1876_Galactinol
	Df	Sum Sq	Mean Sq	F-value	Pr(>F)
Genotype	5	1.019	0.204	1.65	0.153
Treatment	1	1.966	1.966	15.922	0	***
TimePoint	1	46.155	46.155	373.821	2.2e-16	***
Genotype:Treatment	5	1.993	0.399	3.228	0.01	**
Genotype:TimePoint	5	6.732	1.346	10.905	2.02e-08	***
Treatment:TimePoint	1	0.296	0.296	2.401	0.124
Genotype:Treatment:TimePoint	5	2.763	0.553	4.475	0.001	***
Residuals	102	12.594	0.123
M396T1886_NI
	Df	Sum Sq	Mean Sq	F-value	Pr(>F)
Genotype	5	6.297	1.259	8.693	2.73e-07	***
Treatment	1	0.001	0.001	0.006	0.941
TimePoint	1	0.033	0.033	0.228	0.634
Genotype:Treatment	5	0.888	0.178	1.226	0.3
Genotype:TimePoint	5	1.141	0.228	1.575	0.17
Treatment:TimePoint	1	0.011	0.011	0.075	0.785
Genotype:Treatment:TimePoint	5	0.601	0.12	0.83	0.53
Residuals	156	22.6	0.145
M560T1902_Kaempferol
	Df	Sum Sq	Mean Sq	F-value	Pr(>F)
Genotype	5	15.743	3.149	9.183	1.15e-07	***
Treatment	1	1.558	1.558	4.545	0.035	*
TimePoint	1	0.015	0.015	0.045	0.833
Genotype:Treatment	5	0.875	0.175	0.51	0.768
Genotype:TimePoint	5	2.682	0.536	1.565	0.173
Treatment:TimePoint	1	0.149	0.149	0.435	0.511
Genotype:Treatment:TimePoint	5	1.59	0.318	0.927	0.465
Residuals	154	52.804	0.343
M204T1938_Digalactosylglycerol
	Df	Sum Sq	Mean Sq	F-value	Pr(>F)
Genotype	5	0.61	0.122	2.204	0.057	.
Treatment	1	0.278	0.278	5.02	0.026	*
TimePoint	1	0	0	0	0.999
Genotype:Treatment	5	1.047	0.209	3.784	0.003	**
Genotype:TimePoint	5	0.336	0.067	1.212	0.306
Treatment:TimePoint	1	0.001	0.001	0.013	0.91
Genotype:Treatment:TimePoint	5	0.137	0.027	0.495	0.78
Residuals	157	8.688	0.055
M648T1955_Quercitin
	Df	Sum Sq	Mean Sq	F-value	Pr(>F)
Genotype	5	11.507	2.301	6.97	6.66e-06	***
Treatment	1	3.384	3.384	10.247	0.002	**
TimePoint	1	0.004	0.004	0.013	0.908
Genotype:Treatment	5	1.03	0.206	0.624	0.682
Genotype:TimePoint	5	2.458	0.492	1.489	0.196
Treatment:TimePoint	1	0.39	0.39	1.181	0.279
Genotype:Treatment:TimePoint	5	1.132	0.227	0.686	0.635
Residuals	156	51.511	0.33
M373T1980_NI
	Df	Sum Sq	Mean Sq	F-value	Pr(>F)
Genotype	5	8.983	1.797	33.203	2e-16	***
Treatment	1	0.037	0.037	0.683	0.41
TimePoint	1	0.013	0.013	0.241	0.624
Genotype:Treatment	5	0.092	0.018	0.34	0.888
Genotype:TimePoint	5	0.513	0.103	1.897	0.098	.
Treatment:TimePoint	1	0	0	0	0.989
Genotype:Treatment:TimePoint	5	0.225	0.045	0.833	0.528
Residuals	157	8.495	0.054
M253T1990_NI
	Df	Sum Sq	Mean Sq	F-value	Pr(>F)
Genotype	5	1.749	0.35	2.898	0.016	*
Treatment	1	0.186	0.186	1.542	0.216
TimePoint	1	0.404	0.404	3.347	0.069	.
Genotype:Treatment	5	0.279	0.056	0.463	0.803
Genotype:TimePoint	5	0.782	0.156	1.296	0.269
Treatment:TimePoint	1	0.227	0.227	1.878	0.173
Genotype:Treatment:TimePoint	5	0.563	0.113	0.933	0.462
Residuals	139	16.774	0.121
M388T1995_NI
	Df	Sum Sq	Mean Sq	F-value	Pr(>F)
Genotype	5	22.555	4.511	90.681	2e-16	***
Treatment	1	0	0	0.004	0.949
TimePoint	1	0.004	0.004	0.088	0.767
Genotype:Treatment	5	0.564	0.113	2.266	0.051	.
Genotype:TimePoint	5	0.311	0.062	1.251	0.288
Treatment:TimePoint	1	0.038	0.038	0.758	0.385
Genotype:Treatment:TimePoint	5	0.246	0.049	0.988	0.427
Residuals	157	7.81	0.05
M361T1997_NI
	Df	Sum Sq	Mean Sq	F-value	Pr(>F)
Genotype	5	0.615	0.123	4.177	0.001	**
Treatment	1	0.003	0.003	0.102	0.75
TimePoint	1	0.021	0.021	0.715	0.399
Genotype:Treatment	5	0.181	0.036	1.232	0.297
Genotype:TimePoint	5	0.142	0.028	0.963	0.442
Treatment:TimePoint	1	0.025	0.025	0.836	0.362
Genotype:Treatment:TimePoint	5	0.118	0.024	0.8	0.551
Residuals	157	4.621	0.029
M476T2051_NI
	Df	Sum Sq	Mean Sq	F-value	Pr(>F)
Genotype	5	3.576	0.715	5.915	4.88e-05	***
Treatment	1	0.233	0.233	1.925	0.167
TimePoint	1	0	0	0.004	0.952
Genotype:Treatment	5	0.425	0.085	0.702	0.622
Genotype:TimePoint	5	1.112	0.222	1.839	0.108
Treatment:TimePoint	1	0.009	0.009	0.073	0.787
Genotype:Treatment:TimePoint	5	0.196	0.039	0.324	0.898
Residuals	157	18.984	0.121
M523T2058_NI
	Df	Sum Sq	Mean Sq	F-value	Pr(>F)
Genotype	5	7.472	1.494	5.552	0	***
Treatment	1	0.003	0.003	0.011	0.916
TimePoint	1	0.216	0.216	0.804	0.371
Genotype:Treatment	5	0.578	0.116	0.429	0.828
Genotype:TimePoint	5	2.724	0.545	2.024	0.079	.
Treatment:TimePoint	1	0.18	0.18	0.667	0.415
Genotype:Treatment:TimePoint	5	1.082	0.216	0.804	0.548
Residuals	145	39.029	0.269
M361T2065_Raffinose
	Df	Sum Sq	Mean Sq	F-value	Pr(>F)
Genotype	5	5.731	1.146	4.762	0.001	***
Treatment	1	9.111	9.111	37.848	0	***
TimePoint	1	22.607	22.607	93.915	0	***
Genotype:Treatment	5	2.272	0.455	1.888	0.101
Genotype:TimePoint	5	2.213	0.443	1.839	0.11
Treatment:TimePoint	1	3.076	3.076	12.78	0.001	***
Genotype:Treatment:TimePoint	5	1.445	0.289	1.2	0.313
Residuals	119	28.646	0.241
M469T2109_NI
	Df	Sum Sq	Mean Sq	F-value	Pr(>F)
Genotype	5	18.746	3.749	29.105	<2e-16	***
Treatment	1	0.141	0.141	1.095	0.297
TimePoint	1	0.008	0.008	0.065	0.8
Genotype:Treatment	5	0.265	0.053	0.411	0.84
Genotype:TimePoint	5	0.419	0.084	0.651	0.661
Treatment:TimePoint	1	0.133	0.133	1.03	0.312
Genotype:Treatment:TimePoint	5	0.12	0.024	0.186	0.968
Residuals	147	18.936	0.129

## Sheet: Table S4
Table S4 Pair-wise comparisons among genotypes for absolute magnitude log2 (fold-change) variation for the drought metabolome.
		Padj (Bonferroni)
AP-947	AP-1005	<0.001	*
AP-947	AP-1006	<0.001	*
AP-947	AP-2278	<0.001	*
AP-947	AP-2298	<0.001	*
AP-947	AP-2300	0.024	*
AP-1005	AP-1006	<0.001	*
AP-1005	AP-2278	<0.001	*
AP-1005	AP-2298	<0.001	*
AP-1005	AP-2300	<0.001	*
AP-1006	AP-2278	1
AP-1006	AP-2298	<0.001	*
AP-1006	AP-2300	<0.001	*
AP-2278	AP-2298	<0.001	*
AP-2278	AP-2300	<0.001	*
AP-2298	AP-2300	1

## Sheet: Table S5
Table S5 Pair-wise comparisons among genotypes for absolute magnitude log2 (fold-change) variation for the drought transcriptome.
		Padj (Bonferroni)
AP-947	AP-1005	1
AP-947	AP-1006	0.51
AP-947	AP-2278	1
AP-947	AP-2298	1
AP-947	AP-2300	1
AP-1005	AP-1006	0.007	*
AP-1005	AP-2278	1
AP-1005	AP-2298	1
AP-1005	AP-2300	0.022	*
AP-1006	AP-2278	0.024	*
AP-1006	AP-2298	0.778
AP-1006	AP-2300	1
AP-2278	AP-2298	1
AP-2278	AP-2300	0.069
AP-2298	AP-2300	1

## Sheet: Table S6A
Table S6 GO term enrichment among transcripts that are significantly correlated with at least one metabolite. (a) For transcripts with increased abundance in water-deficit treated samples
GO Term	Type	Annotation	Number in Reference List	Number in Background List	P-value	Padj
GO:0016023	C	cytoplasmic membrane-bounded vesicle	12	413	0.00013	0.0064
GO:0031988	C	membrane-bounded vesicle	12	433	0.00021	0.0064
GO:0031410	C	cytoplasmic vesicle	12	482	0.00053	0.011
GO:0031982	C	vesicle	12	507	0.00082	0.013
GO:0009536	C	plastid	48	3728	0.0012	0.015
GO:0005667	C	transcription factor complex	6	185	0.0035	0.036
GO:0005773	C	vacuole	10	597	0.021	0.18
GO:0005739	C	mitochondrion	30	2575	0.025	0.19
GO:0044444	C	cytoplasmic part	108	11331	0.036	0.25
GO:0035250	F	UDP-galactosyltransferase activity	3	33	0.0021	0.17
GO:0004022	F	alcohol dehydrogenase (NAD) activity	3	59	0.011	0.33
GO:0003743	F	translation initiation factor activity	5	176	0.013	0.33
GO:0008378	F	galactosyltransferase activity	3	82	0.026	0.51
GO:0016667	F	oxidoreductase activity, acting on sulfur group of donors	4	194	0.066	0.99
GO:0008194	F	UDP-glycosyltransferase activity	7	468	0.076	0.99
GO:0006560	P	proline metabolic process	5	26	1.7e-06	0.00038
GO:0006525	P	arginine metabolic process	5	33	5.7e-06	0.00065
GO:0006012	P	galactose metabolic process	4	32	0.00011	0.0082
GO:0009069	P	serine family amino acid metabolic process	6	100	0.00014	0.0082
GO:0009821	P	alkaloid biosynthetic process	3	15	0.0002	0.0091
GO:0006446	P	regulation of translational initiation	4	48	0.00054	0.021
GO:0005985	P	sucrose metabolic process	4	56	0.00097	0.032
GO:0005982	P	starch metabolic process	4	79	0.0035	0.086
GO:0006573	P	valine metabolic process	3	41	0.004	0.086
GO:0042430	P	indole and derivative metabolic process	4	83	0.0041	0.086
GO:0045426	P	quinone cofactor biosynthetic process	3	42	0.0043	0.086
GO:0042375	P	quinone cofactor metabolic process	3	43	0.0046	0.086
GO:0042401	P	cellular biogenic amine biosynthetic process	4	87	0.0049	0.086
GO:0006576	P	cellular biogenic amine metabolic process	5	143	0.0055	0.089
GO:0009064	P	glutamine family amino acid metabolic process	5	149	0.0065	0.089
GO:0006586	P	indolalkylamine metabolic process	3	49	0.0066	0.089
GO:0006568	P	tryptophan metabolic process	3	49	0.0066	0.089
GO:0005984	P	disaccharide metabolic process	4	101	0.0082	0.1
GO:0019318	P	hexose metabolic process	8	393	0.013	0.16
GO:0044262	P	cellular carbohydrate metabolic process	16	1093	0.014	0.16
GO:0034641	P	cellular nitrogen compound metabolic process	15	1031	0.018	0.2
GO:0006090	P	pyruvate metabolic process	3	77	0.022	0.23
GO:0005996	P	monosaccharide metabolic process	9	526	0.024	0.24
GO:0009066	P	aspartate family amino acid metabolic process	4	145	0.027	0.24
GO:0042434	P	indole derivative metabolic process	3	83	0.027	0.24
GO:0009820	P	alkaloid metabolic process	4	144	0.027	0.24
GO:0009311	P	oligosaccharide metabolic process	4	151	0.031	0.26
GO:0009081	P	branched chain family amino acid metabolic process	3	89	0.032	0.26
GO:0016137	P	glycoside metabolic process	4	159	0.036	0.27
GO:0006417	P	regulation of translation	4	159	0.036	0.27
GO:0006413	P	translational initiation	4	160	0.037	0.27
GO:0009072	P	aromatic amino acid family metabolic process	3	101	0.044	0.32
GO:0042180	P	cellular ketone metabolic process	22	1886	0.046	0.32
GO:0044106	P	cellular amine metabolic process	12	890	0.05	0.33
GO:0006520	P	cellular amino acid metabolic process	12	890	0.05	0.33
GO:0006732	P	coenzyme metabolic process	7	469	0.076	0.48
GO:0009308	P	amine metabolic process	14	1171	0.08	0.49
GO:0006073	P	cellular glucan metabolic process	5	298	0.085	0.51

## Sheet: Table S6B
Table S6 GO term enrichment among transcripts that are significantly correlated with at least one metabolite. (b) For transcripts with decreased abundance in water-deficit treated samples
GO Term	Type	Annotation	Number in Reference List	Number in Background List	P-value	Padj
GO:0016023	C	cytoplasmic membrane-bounded vesicle	30	413	2..00E-20	1.5e-18
GO:0031988	C	membrane-bounded vesicle	30	433	7.6e-20	2.8e-18
GO:0031410	C	cytoplasmic vesicle	30	482	1.5e-18	3.6e-17
GO:0031982	C	vesicle	30	507	5.8e-18	1.1e-16
GO:0009536	C	plastid	59	3728	9.8e-08	1.4e-06
GO:0044444	C	cytoplasmic part	113	11331	0.001	0.009
GO:0031978	C	plastid thylakoid lumen	5	110	0.001	0.009
GO:0031977	C	thylakoid lumen	5	110	0.001	0.009
GO:0009543	C	chloroplast thylakoid lumen	5	110	0.001	0.009
GO:0009534	C	chloroplast thylakoid	11	633	0.006	0.043
GO:0031976	C	plastid thylakoid	11	655	0.008	0.05
GO:0031984	C	organelle subcompartment	11	677	0.009	0.057
GO:0009579	C	thylakoid	13	924	0.015	0.081
GO:0008287	C	protein serine/threonine phosphatase complex	4	136	0.016	0.081
GO:0044436	C	thylakoid part	10	692	0.026	0.13
GO:0009507	C	chloroplast	33	3355	0.04	0.17
GO:0005737	C	cytoplasm	113	13293	0.04	0.17
GO:0005667	C	transcription factor complex	4	185	0.041	0.17
GO:0019843	F	rRNA binding	5	189	0.011	0.65
GO:0016168	F	chlorophyll binding	3	71	0.014	0.65
GO:0016709	F	oxidoreductase activity, acting on paired donors, with incorporation or reduction of molecular oxygen, NADH or NADPH as one donor, and incorporation of one atom of oxygen	3	112	0.044	1
GO:0003755	F	peptidyl-prolyl cis-trans isomerase activity	3	114	0.046	1
GO:0010876	P	lipid localization	5	32	2.9e-06	0.001
GO:0009069	P	serine family amino acid metabolic process	6	100	0.016	0.008
GO:0006570	P	tyrosine metabolic process	3	17	0	0.014
GO:0009072	P	aromatic amino acid family metabolic process	5	101	0.001	0.038
GO:0006664	P	glycolipid metabolic process	3	35	0.002	0.069
GO:0044106	P	cellular amine metabolic process	15	890	0.002	0.069
GO:0034641	P	cellular nitrogen compound metabolic process	16	1031	0.003	0.082
GO:0006694	P	steroid biosynthetic process	5	142	0.003	0.082
GO:0006568	P	tryptophan metabolic process	3	49	0.005	0.082
GO:0009308	P	amine metabolic process	17	1171	0.005	0.082
GO:0006586	P	indolalkylamine metabolic process	3	49	0.005	0.082
GO:0006520	P	cellular amino acid metabolic process	14	890	0.005	0.082
GO:0016125	P	sterol metabolic process	4	99	0.005	0.082
GO:0006470	P	protein amino acid dephosphorylation	5	173	0.008	0.11
GO:0042254	P	ribosome biogenesis	9	489	0.009	0.11
GO:0006869	P	lipid transport	5	188	0.011	0.14
GO:0016311	P	dephosphorylation	5	194	0.012	0.14
GO:0043436	P	oxoacid metabolic process	22	1849	0.014	0.14
GO:0006082	P	organic acid metabolic process	22	1852	0.014	0.14
GO:0019752	P	carboxylic acid metabolic process	22	1849	0.014	0.14
GO:0046417	P	chorismate metabolic process	3	74	0.015	0.14
GO:0009073	P	aromatic amino acid family biosynthetic process	3	73	0.015	0.14
GO:0042180	P	cellular ketone metabolic process	22	1886	0.017	0.15
GO:0006576	P	cellular biogenic amine metabolic process	4	143	0.018	0.15
GO:0016126	P	sterol biosynthetic process	3	82	0.02	0.15
GO:0042434	P	indole derivative metabolic process	3	83	0.021	0.15
GO:0042430	P	indole and derivative metabolic process	3	83	0.021	0.15
GO:0022613	P	ribonucleoprotein complex biogenesis	9	583	0.023	0.17
GO:0008202	P	steroid metabolic process	5	233	0.025	0.17
GO:0006643	P	membrane lipid metabolic process	3	109	0.041	0.28
GO:0008610	P	lipid biosynthetic process	12	973	0.045	0.29

## Sheet: Table S7
Table S7 Pair-wise M:T Spearman correlation values for genotype AP-1006.
Metabolite	Transcript	Description	p-value	Spearman Correlation
M361T2065_Raffinose	Ptp.1460.1.S1_a_at	integral membrane family protein	8.32e-05	-0.895
M147T682_Succinic_acid	Ptp.1969.1.A1_at	unknown protein	0	-0.885
M361T2065_Raffinose	Ptp.2097.1.S1_s_at	CKI1 (CASEIN KINASE I); kinase	0	-0.884
M204T1876_Galactinol	Ptp.1398.1.S1_at	TPI (TRIOSEPHOSPHATE ISOMERASE); triose-phosphate isomerase	0	-0.881
M361T2065_Raffinose	Ptp.333.1.S1_at	zinc finger (AN1-like) family protein	0	-0.876
M91T611_Benzoic_acid	Ptp.1339.1.S1_s_at	PRA1.B4 (PRENYLATED RAB ACCEPTOR 1.B4)	0	-0.874
M204T1876_Galactinol	Ptp.249.1.S1_at	SEC (secret agent); transferase, transferring glycosyl groups	0	-0.873
M204T1876_Galactinol	Ptp.1460.1.S1_a_at	integral membrane family protein	0	-0.873
M361T1617_Salicin	Ptp.1339.1.S1_s_at	PRA1.B4 (PRENYLATED RAB ACCEPTOR 1.B4)	0	-0.872
M361T2065_Raffinose	Ptp.249.1.S1_at	SEC (secret agent); transferase, transferring glycosyl groups	0	-0.867
M91T611_Benzoic_acid	Ptp.3163.1.A1_at	BCCP2 (BIOTIN CARBOXYL CARRIER PROTEIN 2); biotin binding	0	-0.867
M256T666_L.Isoleucine	Ptp.1501.1.A1_s_at	MYB4; DNA binding	0	-0.863
M204T1876_Galactinol	Ptp.2633.1.S1_at	ATGLX1 (GLYOXALASE I HOMOLOG); lactoylglutathione lyase	0	-0.854
M179T804_Salicyl_alcohol	Ptp.1586.1.S1_at	LSH10 (LIGHT SENSITIVE HYPOCOTYLS 10)	0	-0.85
M204T1876_Galactinol	Ptp.2097.1.S1_s_at	CKI1 (CASEIN KINASE I); kinase	0.001	-0.845
M204T1876_Galactinol	Ptp.3303.1.S1_at	CKB1; protein kinase regulator	0.001	-0.842
M361T1617_Salicin	Ptp.1346.1.A1_at	mevalonate diphosphate decarboxylase, putative	0.001	-0.842
M147T682_Succinic_acid	Ptp.2056.1.S1_s_at	CLASP (CLIP-ASSOCIATED PROTEIN); binding	0.001	-0.841
M147T682_Succinic_acid	Ptp.1064.1.A1_at	polygalacturonase, putative / pectinase, putative	0.001	-0.839
M204T1876_Galactinol	Ptp.333.1.S1_at	zinc finger (AN1-like) family protein	0.001	-0.839
M204T1876_Galactinol	Ptp.1271.3.S1_a_at	ATSC35; RNA binding	0.001	-0.837
M256T666_L.Isoleucine	Ptp.3510.1.S1_at	DNA binding	0.001	-0.836
M256T666_L.Isoleucine	Ptp.1339.1.S1_s_at	PRA1.B4 (PRENYLATED RAB ACCEPTOR 1.B4)	0.001	-0.829
M179T804_Salicyl_alcohol	Ptp.1404.1.S1_at	NTMC2T2.1	0.001	-0.828
M361T2065_Raffinose	Ptp.3337.1.S1_s_at	unknown protein	0.001	-0.828
M91T611_Benzoic_acid	Ptp.1346.1.A1_at	mevalonate diphosphate decarboxylase, putative	0.001	-0.825
M204T1876_Galactinol	Ptp.1489.2.S1_s_at	AtRABA5d (Arabidopsis Rab GTPase homolog A5d); GTP binding	0.001	-0.823
M256T666_L.Isoleucine	Ptp.1588.1.S1_s_at	PIP2;5 (PLASMA MEMBRANE INTRINSIC PROTEIN 2;5); water channel	0.001	-0.821
M306T949_NI	Ptp.1501.1.A1_s_at	MYB4; DNA binding	0.001	-0.821
M147T682_Succinic_acid	Ptp.1140.1.A1_at	photosystem II reaction center PsbP family protein	0.001	-0.82
M91T611_Benzoic_acid	Ptp.1416.1.A1_s_at	FKBP15-2; FK506 binding	0.001	-0.82
M204T1876_Galactinol	Ptp.2026.1.S1_s_at	ELF5A-1 (EUKARYOTIC ELONGATION FACTOR 5A-1); translation initiation factor	0.001	-0.818
M91T611_Benzoic_acid	Ptp.3510.1.S1_at	DNA binding	0.001	-0.816
M147T704_Glycolic_acid	Ptp.3022.1.A1_s_at	HAT22; transcription factor	0.001	-0.813
M361T2065_Raffinose	Ptp.2629.1.S1_s_at	senescence-associated protein-related	0.001	-0.812
M256T666_L.Isoleucine	Ptp.1323.1.S1_at	DEAD box RNA helicase, putative	0.001	-0.809
M204T1876_Galactinol	Ptp.2716.1.S1_at	glutaredoxin, putative	0.001	-0.809
M91T611_Benzoic_acid	Ptp.1510.1.S1_s_at	protease inhibitor	0.001	-0.808
M361T2065_Raffinose	Ptp.1549.1.S1_at	UBP7 (UBIQUITIN-SPECIFIC PROTEASE 7); ubiquitin thiolesterase	0.001	-0.808
M91T611_Benzoic_acid	Ptp.2462.1.S1_at	ribosomal protein L5 family protein	0.002	-0.807
M204T1876_Galactinol	Ptp.2536.1.A1_at	NF-YB11 (NUCLEAR FACTOR Y, SUBUNIT B11); transcription factor	0.002	-0.805
M361T2065_Raffinose	Ptp.1271.3.S1_a_at	ATSC35; RNA binding	0.002	-0.805
M204T1876_Galactinol	Ptp.321.1.S1_a_at	ATHVA22E	0.002	-0.804
M204T1876_Galactinol	Ptp.1267.1.S1_x_at	identical protein binding	0.002	-0.803
M204T1876_Galactinol	Ptp.1886.1.S1_at	CIB1 (CRYPTOCHROME-INTERACTING BASIC-HELIX-LOOP-HELIX 1); DNA binding	0.002	0.801
M249T957_Glycerol	Ptp.1075.1.A1_a_at	unknown protein	0.002	0.803
M247T748_Threonic.acid.1.4.lactone..2TMS...trans.	Ptp.1323.1.S1_at	DEAD box RNA helicase, putative	0.002	0.806
M247T748_Threonic.acid.1.4.lactone..2TMS...trans.	Ptp.1075.1.A1_a_at	unknown protein	0.001	0.808
M147T704_Glycolic_acid	Ptp.3043.1.S1_s_at	4CL2 (4-COUMARATE:COA LIGASE 2); 4-coumarate-CoA ligase	0.001	0.809
M147T682_Succinic_acid	Ptp.3348.2.A1_a_at	pseudouridine synthase family protein	0.001	0.809
M345T1180_Quinic_acid	Ptp.1308.1.S1_at	calmodulin-related protein, putative	0.001	0.812
M147T704_Glycolic_acid	Ptp.2269.1.S1_s_at	band 7 family protein	0.001	0.814
M361T1693_Sucrose	Ptp.2922.1.S1_at	ATCAP1 (ARABIDOPSIS THALIANA CYCLASE ASSOCIATED PROTEIN 1); actin binding	0.001	0.819
M147T682_Succinic_acid	Ptp.333.1.S1_at	zinc finger (AN1-like) family protein	0.001	0.823
M147T704_Glycolic_acid	Ptp.1308.1.S1_at	calmodulin-related protein, putative	0.001	0.824
M147T682_Succinic_acid	Ptp.2097.1.S1_s_at	CKI1 (CASEIN KINASE I); kinase	0.001	0.825
M247T748_Threonic.acid.1.4.lactone..2TMS...trans.	Ptp.1382.1.A1_at	ribosomal protein-related	0.001	0.826
M204T1876_Galactinol	Ptp.1958.1.S1_s_at	unknown protein	0.001	0.829
M147T682_Succinic_acid	Ptp.2536.1.A1_at	NF-YB11 (NUCLEAR FACTOR Y, SUBUNIT B11); transcription factor	0.001	0.83
M247T748_Threonic.acid.1.4.lactone..2TMS...trans.	Ptp.3653.1.S1_at	ORP1C (OSBP(OXYSTEROL BINDING PROTEIN)-RELATED PROTEIN 1C); oxysterol binding	0.001	0.831
M147T682_Succinic_acid	Ptp.2271.1.S1_s_at	unknown protein	0.001	0.833
M204T1876_Galactinol	Ptp.1140.1.A1_at	photosystem II reaction center PsbP family protein	0.001	0.835
M147T682_Succinic_acid	Ptp.1460.1.S1_a_at	integral membrane family protein	0.001	0.838
M147T682_Succinic_acid	Ptp.321.1.S1_a_at	ATHVA22E	0.001	0.84
M147T682_Succinic_acid	Ptp.2716.1.S1_at	glutaredoxin, putative	0	0.855
M204T1876_Galactinol	Ptp.2136.1.S1_at	zinc finger (C3HC4-type RING finger) family protein	0	0.856
M361T1617_Salicin	Ptp.341.1.A1_at	unknown protein	0	0.867
M204T1876_Galactinol	Ptp.1064.1.A1_at	polygalacturonase, putative / pectinase, putative	0	0.869
M361T2065_Raffinose	Ptp.1140.1.A1_at	photosystem II reaction center PsbP family protein	0	0.871
M147T682_Succinic_acid	Ptp.249.1.S1_at	SEC (secret agent); transferase, transferring glycosyl groups	0	0.885
M249T957_Glycerol	Ptp.1779.1.S1_at	glycosyl hydrolase family 17 protein	8.67e-05	0.894
M101T761_L.Threonine	Ptp.3215.2.S1_at	RNA-binding protein 45 (RBP45), putative	0	0.894
